# Supplementary material for: Towards facilitated interpretation of shotgun metagenomics long-read sequencing data analyzed with KMA for the detection of bacterial pathogens and their antimicrobial resistance genes
Source: Front Microbiol. 2024 Apr 4;15:1336532. doi: 10.3389/fmicb.2024.1336532 (PMC11042533; doi:10.3389/fmicb.2024.1336532)
Supplement: Supplementary file 1 [file Data_Sheet_1.zip]

Archive with 16 entries (16 files):
- Supplementary File 1.xlsx
- Supplementary File 10 .xlsx
- Supplementary File 11.xlsx
- Supplementary File 12.xlsx
- Supplementary File 13.xlsx
- Supplementary File 14.xlsx
- Supplementary File 15.xlsx
- Supplementary File 2.xlsx
- Supplementary File 3.xlsx
- Supplementary File 4.xlsx
- Supplementary File 5.csv
- Supplementary File 6.csv
- Supplementary File 7.xlsx
- Supplementary File 8.docx
- Supplementary File 9.docx
- Supplementary Files S16 and S17.xlsx
