# Supplementary material for: Towards facilitated interpretation of shotgun metagenomics long-read sequencing data analyzed with KMA for the detection of bacterial pathogens and their antimicrobial resistance genes
Source: Front Microbiol. 2024 Apr 4;15:1336532. doi: 10.3389/fmicb.2024.1336532 (PMC11042533; doi:10.3389/fmicb.2024.1336532)
Supplement: Supplementary file 1 [file Data_Sheet_1.zip › Supplementary File 1.xlsx]

## Sheet: Sheet1
Supplementary file S1: Bacterial and AMR composition of the ZymoBIOMICS Gut Microbiome Standard (GMS)
Species	AMR1	Theoretical defined composition2
		Genomic DNA	Cell number
Escherichia coli	mdf(A)	14	8.73
Faecalibacterium prausnitzii	tet(W)	14	14.82
Veillonella rogosae		14	20.01
Roseburia hominis		14	12.47
Bacteroides fragilis	tet(Q), cepA	14	8.36
Prevotella corporis	tet(Q)	6	6.28
Bifidobacterium adolescentis		6	8.86
Fusobacterium nucleatum		6	7.56
Lactobacillus fermentum		6	9.71
Clostridioides difficile	erm(B)	1.5	1.10
Akkermansia muciniphila		1.5	1.62
Methanobrevibacter smithii		0.1	0.17
Salmonella enterica	aac(6')-laa	0.01	0.0065
Enterococcus faecalis	lsa(A)	0.001	0.0011
Clostridium perfringens		0.0001	0.00009
1: the AMR composition was determined using ResFinder and the reference genomes provided by the manufacturer (see supplementary file S2)
2: the theoretical defined composition (in %) represents the percentage of genomic DNA copy and cell number from each species in the GMS, as communicated by the manufacturer.
