# Supplementary material for: Towards facilitated interpretation of shotgun metagenomics long-read sequencing data analyzed with KMA for the detection of bacterial pathogens and their antimicrobial resistance genes
Source: Front Microbiol. 2024 Apr 4;15:1336532. doi: 10.3389/fmicb.2024.1336532 (PMC11042533; doi:10.3389/fmicb.2024.1336532)
Supplement: Supplementary file 1 [file Data_Sheet_1.zip › Supplementary File 10 .xlsx]

## Sheet: Sheet1
Supplementary file S10: KMA best hits obtained with the farmed_db from the sequencing of the pure sample analyzed by Nanopore singleplex (Exp B)
	GMS species	Number of hits1	Best hit template name2	Length (bp)	Depth	ID%
farmed_db	Bacteroides fragilis	7/7	CP012706.1	4.9 × 106	355.39	94.01
	Fusobacterium nucleatum	7/16	NC_021281.1	2.3 × 106	145.36	91.86
	Akkermansia muciniphila	4/6	CP024742.1	2.8 × 106	116.79	97.99
	1: number of templates reported by KMA out of the total number of sequences available in the database, for the corresponding species.
	2: RefSeq identifiers
