# Supplementary material for: Towards facilitated interpretation of shotgun metagenomics long-read sequencing data analyzed with KMA for the detection of bacterial pathogens and their antimicrobial resistance genes
Source: Front Microbiol. 2024 Apr 4;15:1336532. doi: 10.3389/fmicb.2024.1336532 (PMC11042533; doi:10.3389/fmicb.2024.1336532)
Supplement: Supplementary file 1 [file Data_Sheet_1.zip › Supplementary File 11.xlsx]

## Sheet: TaxID
Supplementary file S11: Best hits obtained by KMA with farmed_db and ResFinder_db for 'pure', 'spiked' and 'unspiked' samples processed with Exp B and C
	Species	Relative abundance*	Nanopore singleplex (Exp B)				Nanopore triplex (Exp C)
			Best hit template name	Length (bp)	Depth	ID%	Best hit template name	Length (bp)	Depth	ID%
Unspiked	Faecalibacterium prausnitzii	0.14	NZ_CP022479.1	3.1 × 106	2.48	12.82	NZ_CP022479.1	3.1 × 106	0.77	9.9
	Veillonella rogosae	0.14	No hit found				NZ_PPCX01000005.1 Contig_5	4.6 × 104	0.42	28.35
	Roseburia hominis	0.14	NC_015977.1	3.6 × 106	0.55	2.85	NC_015977.1	3.6 × 106	0.22	9.63
	Bacteroides fragilis	0.14	NZ_CP018937.1	5.2 × 106	0.08	1.39	NC_006347.1	5.3 × 106	0.06	4.92
	Escherichia coli	0.14	NZ_CP012380.1	4.9 × 106	10.79	94.47	NZ_CP012380.1	4.9 × 106	2.28	81.57
	Prevotella corporis	0.06	NZ_AUME01000009.1 scaffold00007.7	9.5 × 104	15.04	53.96	NZ_AUME01000009.1 scaffold00007.7	9.5 × 104	4.72	65.24
	Bifidobacterium adolescentis	0.06	No hit found				NC_008618.1	2.1 × 106	0.04	4.2
	Fusobacterium nucleatum	0.06	No hit found				NC_021281.1	2.3 × 106	0.05	4.93
	Lactobacillus fermentum	0.06	NZ_CP021964.1	2.0 × 106	0.08	1.18	NZ_CP021964.1	2.0 × 106	0.07	5.34
	Clostridioides difficile	1.5%	NZ_CP019858.1	4.2 × 106	1.18	1.6	NZ_CP019858.1	4.2 × 106	0.36	1.6
	Akkermansia muciniphila	1.5%	No hit found				NZ_CP024742.1	2.8 × 106	0.01	1.4
	Methanobrevibacter smithii	0.1%	No hit found				No hit found
	Salmonella enterica	0.01%	No hit found				NC_003198.1	4.8 × 106	0	0.18
	Enterococcus faecalis	0.001%	NC_018221.1	3.0 × 106	3.24	0.03	NC_018221.1	3.0 × 106	0.02	1.87
	Clostridium perfringens	0.0001%	NZ_CP023410.1	3.3 × 106	1.19	0.33	NZ_CP023410.1	3.3 × 106	0.12	1.11
Pure	Faecalibacterium prausnitzii	0.14	NZ_CP023819.1	2.9 × 106	93.84	48.57	NZ_CP023819.1	2.9 × 106	12.95	40.79
	Veillonella rogosae	0.14	NZ_PPCX01000002.1 Contig_2	3.5 × 106	1001.5	93.41	NZ_PPCX01000012.1 Contig_12	1.8 × 105	196.07	97.4
	Roseburia hominis	0.14	NC_015977.1	3.6 × 106	322.64	85.8	NC_015977.1	3.6 × 106	35	83.44
	Bacteroides fragilis	0.14	NZ_CP012706.1	4.9 × 106	355.39	94.01	NZ_CP012706.1	4.9 × 106	62.42	92.45
	Escherichia coli	0.14	NZ_CP016018.1	4.6 × 106	354.96	99.79	NZ_CP016018.1	4.6 × 106	56.31	99.78
	Prevotella corporis	0.06	NZ_AUME01000002.1 scaffold00002.2	2.2 × 105	382.35	97.31	NZ_AUME01000002.1 scaffold00002.2	2.2 × 105	64.37	97.75
	Bifidobacterium adolescentis	0.06	NC_008618.1	2.1 × 106	310.79	99.99	NC_008618.1	2.1 × 106	32.16	99.97
	Fusobacterium nucleatum	0.06	NC_021281.1	2.3 × 106	145.36	91.86	NC_021281.1	2.3 × 106	36.54	90.3
	Lactobacillus fermentum	0.06	NZ_CP031195.1	2.0 × 106	295.75	92.54	NZ_CP021104.1	2.2 × 106	88.28	87.48
	Clostridioides difficile	1.5%	NZ_CP026594.1	4.2 × 106	64.14	99.99	NZ_CP026594.1	4.2 × 106	13.7	99.99
	Akkermansia muciniphila	1.5%	NZ_CP024742.1	2.8 × 106	116.79	97.99	NZ_CP024742.1	2.8 × 106	17.41	97.39
	Methanobrevibacter smithii	0.1%	NC_009515.1	1.9 × 106	2.28	85.9	NC_009515.1	1.9 × 106	0.54	39.37
	Salmonella enterica	0.01%	NZ_CP012344.2	4.8 × 106	0.55	40.48	NZ_CP012344.2	4.8 × 106	0.08	7.25
	Enterococcus faecalis	0.001%	No hit found				No hit found
	Clostridium perfringens	0.0001%	No hit found				No hit found
Spiked	Faecalibacterium prausnitzii	0.14	NZ_CP023819.1	2.9 × 106	13.72	42.97	NZ_CP023819.1	2.9 × 106	1.95	29.05
	Veillonella rogosae	0.14	NZ_PPCX01000002.1 Contig_2	3.5 × 106	74.09	93.14	NZ_PPCX01000012.1 Contig_12	1.8 × 105	15.52	97.38
	Roseburia hominis	0.14	NC_015977.1	3.6 × 106	34.07	85.07	NC_015977.1	3.6 × 106	3.74	80.11
	Bacteroides fragilis	0.14	NZ_CP012706.1	4.9 × 106	30.24	92.27	NZ_CP012706.1	4.9 × 106	4.97	86.94
	Escherichia coli	0.14	NZ_CP011321.1	4.6 × 106	34.83	99.65	NZ_CP016018.1	4.6 × 106	5.46	97.75
	Prevotella corporis	0.06	NZ_AUME01000002 1scaffold00002.2	2.2 × 105	28.81	97.65	JAIHUT010000002.1 scaffold_1	1.6 × 105	5.98	96.46
	Bifidobacterium adolescentis	0.06	NC_008618.1	2.1 × 106	0.22	17.92	NC_008618.1	2.1 × 106	0.05	5.06
	Fusobacterium nucleatum	0.06	NC_021281.1	2.3 × 106	10.34	87.51	NC_021281.1	2.3 × 106	2.05	69.53
	Lactobacillus fermentum	0.06	NZ_CP021104.1	2.2 × 106	31.21	84.75	NZ_CP021104.1	2.2 × 106	8.33	80.99
	Clostridioides difficile	1.5%	NZ_CP011848.1	4.2 × 106	5.12	98.99	NZ_CP026594.1	4.2 × 106	1.1	65.58
	Akkermansia muciniphila	1.5%	NZ_CP024742.1	2.8 × 106	9.83	97.32	NZ_CP024742.1	2.8 × 106	1.78	79.85
	Methanobrevibacter smithii	0.1%	NC_009515.1	1.9 × 106	0.15	14.01	NC_009515.1	1.9 × 106	0.03	3.36
	Salmonella enterica	0.01%	NC_016860.1	5.0 × 106	0.01	0.49	NC_012125.1	4.8 × 106	0.01	1.03
	Enterococcus faecalis	0.001%	No hit found				No hit found
	Clostridium perfringens	0.0001%	NZ_CP023410.1	3.4 × 106	0.26	1.06	NZ_CP023410.1	3.4 × 106	0.05	0.8
		*: the theoretical defined composition (in %) represents the percentage of genomic DNA from each species in the MCSI and MCSII, as communicated by the manufacturer.

## Sheet: AMR ID
Supplementary file S11: Best hits obtained by KMA with farmed_db and ResFinder_db for 'pure', 'spiked' and 'unspiked' samples processed with Exp B and C
	AMR gene	Relative abundance*	Nanopore singleplex (Exp B)				Nanopore triplex (Exp C)
			Best hit template name	Length (bp)	Depth	ID%	Best hit template name	Length (bp)	Depth	ID%
Unspiked	tet(Q)	0.2	tet(Q)_1_L33696	1.9 × 103	169.6	99.22	tet(Q)_1_L33696	1.9 × 103	53.8	99.22
	mdf(A)	0.14	mdf(A)_1_Y08743	1.2 × 103	21.89	99.11	mdf(A)_1_Y08743	1.2 × 103	4.9	98.86
	tet(W)	0.14	tet(W)_4_FN396364	1.9 × 103	2364.17	99.22	tet(W)_4_FN396364	1.9 × 103	547.39	99.27
	cepA	0.14	Not hit found				Not hit found
	erm(B)	0.015	erm(B)_23_X72021	7.4 × 102	821.5	99.32	erm(B)_1_JN899585	7.4 × 102	203.5	99.46
	aac(6’)-Iaa	0.0001	No hit found				No hit found
	lsa(A)	1e-05	No hit found				No hit found
Pure	tet(Q)	0.2	tet(Q)_2_X58717	1.9 × 103	898.58	97.72	tet(Q)_2_X58717	1.9 × 103	131.5	98.29
	mdf(A)	0.14	mdf(A)_1_Y08743	1.2 × 103	714.02	99.43	mdf(A)_1_Y08743	1.2 × 103	119.81	99.59
	tet(W)	0.14	tet(W)_1_DQ060146	1.9 × 103	1082.18	99.9	tet(W)_1_DQ060146	1.9 × 103	169.64	99.9
	cepA	0.14	cepA-44_1_U05885	9.0 × 102	477.39	98.89	cepA_6_FR688022	9.0 × 102	93.67	99.22
	erm(B)	0.015	erm(B)_11_M19270	7.4 × 102	54.56	99.32	erm(B)_23_X72021	7.4 × 102	6.01	100
	aac(6’)-Iaa	0.0001	aac(6')-Iaa_1_NC_003197	4.4 × 102	2.01	97.95	No hit found
	lsa(A)	1e-05	No hit found				No hit found
Spiked	tet(Q)	0.2	tet(Q)_1_L33696	1.9 × 103	168.83	98.7	tet(Q)_1_L33696	1.9 × 103	18.07	98.65
	mdf(A)	0.14	mdf(A)_1_Y08743	1.2 × 103	63.16	99.19	mdf(A)_1_Y08743	1.2 × 103	13.75	99.19
	tet(W)	0.14	tet(W)_5_AJ427422	1.9 × 103	1653.94	99.84	tet(W)_5_AJ427422	1.9 × 103	277.45	99.95
	cepA	0.14	cepA-29_1_U05884	9.0 × 102	46.43	99.11	cepA-29_1_U05884	9.0 × 102	7.66	99.22
	erm(B)	0.015	erm(B)_22_X52632	7.4 × 102	364.64	99.73	erm(B)_1_JN899585	7.4 × 102	44.93	99.73
	aac(6’)-Iaa	0.0001	No hit found				No hit found
	lsa(A)	1e-05	No hit found				No hit found
		*: the theoretical defined composition (in %) represents the percentage of genomic DNA from each species in the MCSI and MCSII, as communicated by the manufacturer.
