# Supplementary material for: Towards facilitated interpretation of shotgun metagenomics long-read sequencing data analyzed with KMA for the detection of bacterial pathogens and their antimicrobial resistance genes
Source: Front Microbiol. 2024 Apr 4;15:1336532. doi: 10.3389/fmicb.2024.1336532 (PMC11042533; doi:10.3389/fmicb.2024.1336532)
Supplement: Supplementary file 1 [file Data_Sheet_1.zip › Supplementary File 12.xlsx]

## Sheet: Sheet1
Supplementary file S12: Mapping results for the detection of Faecalibacterium prausnitzii from the ‘pure’ sample sequenced by Nanopore singleplex (Exp B)
DB	Species	Template name	Depth	ID%	cov%	Clade1
GMS_db	Faecalibacterium prausnitzii	Faecalibacterium_prausnitzii	1244.84	100	100	F
farmed_db	Faecalibacterium prausnitzii	CP023819.1	50.47	47.52	55.85	C
	Faecalibacterium prausnitzii	CP030777.1	21.01	26.82	31.13	B
	Faecalibacterium prausnitzii2	CP022479.12	20.59	34.49	41.74	-2
DB: database; ID%: template identity in percent; cov%: template coverage in percent
1: clade assignation as previously described by Filipis et al. (2020).
2: since the creation of the database, the accession entry CP022479.1 was supressed from NCBI and the taxonomy assignation of the associated biosample SAMN07362387 was modified to Faecalibacterium duncaniae on January 18th 2024 after submitter request. For this reason this genome was not included in the clade assignation of F. prausnitzii group.
The table represent the depth and template identity of all the Faecalibacterium prausnitzii templates reported by KMA when analysing, with the GMS_db and farmed_db, the sequencing data from the ‘pure’ sample obtained by Nanopore singleplex.
The low identity and coverage obtained here can be explained by the high diversity inside the F. prausnitzii cluster with suggestion of different phylogroups, such as species, sub-species or clades. Indeed, in a recent study proposing clade subdivision for this species, the sequences CP023819.1 and CP030777.1 from the farmed_db were assigned to clade C and B, respectively, while the F. prausnitzi…
