# Supplementary material for: Towards facilitated interpretation of shotgun metagenomics long-read sequencing data analyzed with KMA for the detection of bacterial pathogens and their antimicrobial resistance genes
Source: Front Microbiol. 2024 Apr 4;15:1336532. doi: 10.3389/fmicb.2024.1336532 (PMC11042533; doi:10.3389/fmicb.2024.1336532)
Supplement: Supplementary file 1 [file Data_Sheet_1.zip › Supplementary File 13.xlsx]

## Sheet: Sheet1
Supplementary file S13: Validation of the KMA interpretation and AMR linking strategy with MCS sequencing datasets obtained using various experimental setting
	TaxID				fosX				aph(3’)-IIb				blaOXA				blaPAO				catB7				crpP				fosA				mdf(A)				aac(6’)-laa				lsa(A)				aadD				blaZ
	H	I	J	K	H	I	J	K	H	I	J	K	H	I	J	K	H	I	J	K	H	I	J	K	H	I	J	K	H	I	J	K	H	I	J	K	H	I	J	K	H	I	J	K	H	I	J	K	H
Whole sample*	-	-	-	-
Listeria monocytogenes					●	●	●	●
Pseudomonas aeruginosa									●	●	●	●	●	●	●	●	●	●	●	●	●	●	●	●	●	●	●	●	●	●	●	●
Bacillus subtilis
Escherichia coli																																	●	●	●	●
Salmonella enterica																																					●	●	●	●
Lactobacillus fermentum
Enterococcus faecalis																																									●	●	●	●
Staphylococcus aureus																																													●	●	●	●	●
Table is showing at the left the KMA results obtained for taxonomic identification (TaxID) with farmed_db and at the top the KMA results for AMR genes (fosX, aph(3’)-IIb, blaOXA, blaPAO, catB7, crpP, fosA, aac(6’)-laa, lsa(A), aadD, blaZ and tet(L)) identification (AMR ID) in the whole sample (*) with ResFinder_db. In the middle are shown with green dots (●) the expected associations between AMR …
[truncated: 7 more columns]
