# Supplementary material for: Towards facilitated interpretation of shotgun metagenomics long-read sequencing data analyzed with KMA for the detection of bacterial pathogens and their antimicrobial resistance genes
Source: Front Microbiol. 2024 Apr 4;15:1336532. doi: 10.3389/fmicb.2024.1336532 (PMC11042533; doi:10.3389/fmicb.2024.1336532)
Supplement: Supplementary file 1 [file Data_Sheet_1.zip › Supplementary File 14.xlsx]

## Sheet: ExpA
Supplementary file S14: false positive results obtained for species and AMR gene identification from GMS and MCS pure samples (Exp A to I)
Best hit template name for FP species	Length (bp)	Depth	ID%	Confidence level
NZ_CP031837.1 Clostridium sporogenes strain YH-Raf3-2-5 chromosome, complete genome	2845495	2.41	0.6	1_Low
NZ_AP012544.1 Lactobacillus casei subsp. casei ATCC 393 DNA, complete genome	2924929	0.19	0.15	1_Low
NZ_CP015235.1 Rhodococcus fascians D188, complete genome	5139988	0.56	22.03	2_Low
NZ_CP024729.1 Prevotella intermedia strain KCOM 1933 chromosome 1, complete sequence	2136938	1.62	1.27	1_Low
NC_014371.1 Prevotella melaninogenica ATCC 25845 chromosome II, complete sequence	1371874	0.73	0.48	1_Low
NZ_CP006828.1 Ornithobacterium rhinotracheale ORT-UMN 88, complete genome	2397867	1.25	0.82	1_Low
NZ_CP019721.1 Veillonella parvula strain UTDB1-3, complete genome	2178518	14.83	8.38	1_Low
NZ_CP016400.1 Lactobacillus johnsonii strain BS15 chromosome, complete genome	2114553	0.2	0.17	1_Low
NC_012778.1 [Eubacterium] eligens ATCC 27750, complete genome	2144190	1.78	0.47	1_Low
NZ_LT907978.1 [Eubacterium] hallii isolate EH1 genome assembly, chromosome: I	3515670	0.63	0.29	1_Low
NC_012781.1 [Eubacterium] rectale ATCC 33656, complete genome	3449685	2.84	1.78	1_Low
NZ_CP013195.1 Prevotella enoeca strain F0113, complete genome	2861432	0.39	0.43	1_Low
NZ_LT906470.1 Veillonella rodentium strain NCTC12018 genome assembly, chromosome: 1	2041290	0.54	0.72	1_Low
NZ_CP011531.1 Bacteroides dorei CL03T12C01, complete genome	5310365	0.35	0.21	1_Low
NC_015164.1 Bacteroides salanitronis DSM 18170, complete genome	4242803	0.71	0.32	1_Low
NZ_CP007034.1 Barnesiella viscericola DSM 18177, complete genome	3076856	0.62	0.24	1_Low
NZ_CP012075.1 Prevotella fusca JCM 17724 strain W1435 chromosome 2, complete sequence	1433558	3.35	1.66	1_Low
NC_022124.1 Prevotella sp. oral taxon 299 str. F0039, complete genome	709850	0.93	0.95	1_Low
NZ_CP023863.1 Prevotella jejuni strain CD3:33 chromosome I, complete sequence	2204592	0.72	0.63	1_Low
NZ_CP013336.1 Fusobacterium hwasookii ChDC F206, complete genome	2424685	0.33	1.34	1_Low
NZ_CP015401.2 Bacteroides caecimuris strain I48 chromosome, complete genome	4839927	0.36	0.35	1_Low
NZ_LT703002.1 Sphingorhabdus sp. Alg231_15 genome assembly, chromosome: II	6500	24.82	9.25	1_Low
NZ_LT703000.1 Erythrobacter sp. Alg231_14 genome assembly, chromosome: II	5365	547.89	99.25	2_Low
NZ_CP022754.1 Parabacteroides sp. CT06 chromosome, complete genome	5372666	0.21	0.2	1_Low
NZ_AP018532.1 Oscillibacter sp. PEA192 DNA, complete genome	3320462	0.1	0.16	1_Low
NZ_AP018533.1 Clostridiales bacterium CCNA10 DNA, complete genome	3558314	1	0.64	1_Low
NZ_AP018536.1 Lachnospiraceae bacterium GAM79 DNA, complete genome	4078671	4.38	1.5	1_Low
Best hit template name for FP AMR	Length (bp)	Depth	ID%	Confidence level
aph(3')-IIa_2_V00618	795	0.63	30.94	1_Low
POM-1_1_GU002295	821	0.27	3.05	1_Low
lsa(B)_1_AJ579365	1479	0.04	1.56	1_Low
tet(32)_2_EF626943	1920	0.03	1.56	1_Low
#Template	Template_length	Depth	Template_Identity	Identification test

## Sheet: ExpB
Supplementary file S14: false positive results obtained for species and AMR gene identification from GMS and MCS pure samples (Exp A to I)
Best hit template name for FP species	Length (bp)	Depth	ID%	Confidence level
NC_004337.2 Shigella flexneri 2a str. 301 chromosome, complete genome	4607202	0.04	0.91	1_Low
NZ_CP031837.1 Clostridium sporogenes strain YH-Raf3-2-5 chromosome, complete genome	2845495	1.86	0.7	1_Low
NZ_AP012544.1 Lactobacillus casei subsp. casei ATCC 393 DNA, complete genome	2924929	0.36	0.21	1_Low
NZ_CP006828.1 Ornithobacterium rhinotracheale ORT-UMN 88, complete genome	2397867	3.48	2.14	1_Low
NC_013520.1 Veillonella parvula DSM 2008, complete genome	2132142	1.4	5.61	1_Low
NC_012778.1 [Eubacterium] eligens ATCC 27750, complete genome	2144190	0.81	0.55	1_Low
NZ_LT907978.1 [Eubacterium] hallii isolate EH1 genome assembly, chromosome: I	3515670	0.29	0.57	1_Low
NC_012781.1 [Eubacterium] rectale ATCC 33656, complete genome	3449685	1.86	2.71	1_Low
NZ_CP012075.1 Prevotella fusca JCM 17724 strain W1435 chromosome 2, complete sequence	1433558	0.39	2.23	1_Low
NZ_CP023863.1 Prevotella jejuni strain CD3:33 chromosome I, complete sequence	2204592	0.15	1.57	1_Low
NZ_CP013336.1 Fusobacterium hwasookii ChDC F206, complete genome	2424685	1.54	1.77	1_Low
NZ_CP015220.1 Rhodococcus sp. PBTS2, complete genome	5179353	1.44	66.09	4_Medium
NZ_CP015401.2 Bacteroides caecimuris strain I48 chromosome, complete genome	4839927	0.27	0.97	1_Low
NZ_AP018532.1 Oscillibacter sp. PEA192 DNA, complete genome	3320462	0.2	0.32	1_Low
NZ_AP018533.1 Clostridiales bacterium CCNA10 DNA, complete genome	3558314	1.31	1.24	1_Low
NZ_AP018536.1 Lachnospiraceae bacterium GAM79 DNA, complete genome	4078671	4.66	2.52	1_Low
Best hit template name for FP species	Length (bp)	Depth	ID%	Confidence level

## Sheet: ExpC
Supplementary file S14: false positive results obtained for species and AMR gene identification from GMS and MCS pure samples (Exp A to I)
Best hit template name for FP species	Length (bp)	Depth	ID%	Confidence level
NC_004337.2 Shigella flexneri 2a str. 301 chromosome, complete genome	4607202	0.01	0.64	1_Low
NZ_CP031837.1 Clostridium sporogenes strain YH-Raf3-2-5 chromosome, complete genome	2845495	0.2	0.64	1_Low
NZ_AP012544.1 Lactobacillus casei subsp. casei ATCC 393 DNA, complete genome	2924929	0.13	0.19	1_Low
NZ_CP006828.1 Ornithobacterium rhinotracheale ORT-UMN 88, complete genome	2397867	0.52	1.95	1_Low
NC_013520.1 Veillonella parvula DSM 2008, complete genome	2132142	0.24	3.55	1_Low
NZ_CP016400.1 Lactobacillus johnsonii strain BS15 chromosome, complete genome	2114553	0.13	0.41	1_Low
NC_012778.1 [Eubacterium] eligens ATCC 27750, complete genome	2144190	0.08	0.55	1_Low
NZ_LT907978.1 [Eubacterium] hallii isolate EH1 genome assembly, chromosome: I	3515670	0.02	0.3	1_Low
NC_012781.1 [Eubacterium] rectale ATCC 33656, complete genome	3449685	0.16	1.99	1_Low
NZ_CP012075.1 Prevotella fusca JCM 17724 strain W1435 chromosome 2, complete sequence	1433558	0.09	2.01	1_Low
NZ_CP023863.1 Prevotella jejuni strain CD3:33 chromosome I, complete sequence	2204592	0.03	0.97	1_Low
NZ_CP013336.1 Fusobacterium hwasookii ChDC F206, complete genome	2424685	0.41	1.49	1_Low
NZ_CP022754.1 Parabacteroides sp. CT06 chromosome, complete genome	5372666	0.09	0.92	1_Low
NZ_AP018532.1 Oscillibacter sp. PEA192 DNA, complete genome	3320462	0.02	0.6	1_Low
NZ_AP018533.1 Clostridiales bacterium CCNA10 DNA, complete genome	3558314	0.16	0.95	1_Low
NZ_AP018536.1 Lachnospiraceae bacterium GAM79 DNA, complete genome	4078671	0.62	2.07	1_Low
Best hit template name for FP species	Length (bp)	Depth	ID%	Confidence level
ant(6)-Ia_3_KF864551	867	1	94.58	1_Low
Cfr(E)_1_NG_070225	1035	1	98.16	1_Low
tet(44)_1_NZ_ABDU01000081	1923	0.58	55.02	1_Low

## Sheet: ExpD
Supplementary file S14: false positive results obtained for species and AMR gene identification from GMS and MCS pure samples (Exp A to I)
Best hit template name for FP species	Length (bp)	Depth	ID%	Confidence level
NZ_CP014150.1 Paeniclostridium sordellii strain AM370 chromosome, complete genome	3550458	0	0.36	1_Low
NZ_CP031837.1 Clostridium sporogenes strain YH-Raf3-2-5 chromosome, complete genome	2845495	0.01	0.4	1_Low
NZ_CP017695.1 Bifidobacterium pseudolongum strain DSM 20092, complete genome	1978157	0.05	4.46	1_Low
NZ_CP006828.1 Ornithobacterium rhinotracheale ORT-UMN 88, complete genome	2397867	0.05	1.77	1_Low
NC_013520.1 Veillonella parvula DSM 2008, complete genome	2132142	0	0.42	1_Low
NC_012778.1 [Eubacterium] eligens ATCC 27750, complete genome	2144190	0.01	0.33	1_Low
NZ_LT907978.1 [Eubacterium] hallii isolate EH1 genome assembly, chromosome: I	3515670	0	0.23	1_Low
NC_012781.1 [Eubacterium] rectale ATCC 33656, complete genome	3449685	0.02	0.93	1_Low
NZ_CP013336.1 Fusobacterium hwasookii ChDC F206, complete genome	2424685	0.02	0.76	1_Low
NZ_CP013476.1 Turicibacter sp. H121, complete genome	2622031	0.03	2.65	1_Low
NZ_CP015401.2 Bacteroides caecimuris strain I48 chromosome, complete genome	4839927	0.01	0.42	1_Low
NZ_AP018533.1 Clostridiales bacterium CCNA10 DNA, complete genome	3558314	0.01	0.8	1_Low
NZ_AP018536.1 Lachnospiraceae bacterium GAM79 DNA, complete genome	4078671	0.02	0.89	1_Low
Best hit template name for FP species	Length (bp)	Depth	ID%	Confidence level
cfxA4_1_AY769933	966	11.91	99.69	3_High
mef(A)_3_AF227520	1218	2.87	95.81	2_Medium
lnu(C)_1_AY928180	495	17.39	95.15	2_Medium
mef(A)_1_AJ971089	1218	2.11	95.73	2_Medium
tet(44)_1_NZ_ABDU01000081	1923	0.99	93.71	1_Low
tet(40)_2_AM419751	1221	2.01	98.69	2_Medium
tet(X)_3_AB097942	1137	1.38	92.79	1_Low

## Sheet: ExpE
Supplementary file S14: false positive results obtained for species and AMR gene identification from GMS and MCS pure samples (Exp A to I)
Best hit template name for FP species	Length (bp)	Depth	ID%	Confidence level
NC_011740.1 Escherichia fergusonii ATCC 35469 chromosome, complete genome	4588711	0	0.05	1_Low
NZ_CP031837.1 Clostridium sporogenes strain YH-Raf3-2-5 chromosome, complete genome	2845495	0.04	0.62	1_Low
NZ_CP024724.1 Prevotella intermedia strain KCOM 2837 chromosome 2, complete sequence	825849	0	0.09	1_Low
NZ_CP006828.1 Ornithobacterium rhinotracheale ORT-UMN 88, complete genome	2397867	0.09	1.61	1_Low
NC_013520.1 Veillonella parvula DSM 2008, complete genome	2132142	0.03	1.19	1_Low
NC_012778.1 [Eubacterium] eligens ATCC 27750, complete genome	2144190	0.02	0.44	1_Low
NZ_LT907978.1 [Eubacterium] hallii isolate EH1 genome assembly, chromosome: I	3515670	0.01	0.19	1_Low
NC_012781.1 [Eubacterium] rectale ATCC 33656, complete genome	3449685	0.08	1.64	1_Low
NZ_CP013195.1 Prevotella enoeca strain F0113, complete genome	2861432	0.01	0.17	1_Low
NZ_CP011531.1 Bacteroides dorei CL03T12C01, complete genome	5310365	0	0.25	1_Low
NC_015164.1 Bacteroides salanitronis DSM 18170, complete genome	4242803	0.02	0.52	1_Low
NZ_CP007034.1 Barnesiella viscericola DSM 18177, complete genome	3076856	0.01	0.12	1_Low
NZ_CP012075.1 Prevotella fusca JCM 17724 strain W1435 chromosome 2, complete sequence	1433558	0.02	1.01	1_Low
NZ_CP023863.1 Prevotella jejuni strain CD3:33 chromosome I, complete sequence	2204592	0.01	0.48	1_Low
NZ_CP013336.1 Fusobacterium hwasookii ChDC F206, complete genome	2424685	0.04	0.92	1_Low
NZ_CP022754.1 Parabacteroides sp. CT06 chromosome, complete genome	5372666	0.02	0.7	1_Low
NZ_AP018533.1 Clostridiales bacterium CCNA10 DNA, complete genome	3558314	0.01	0.44	1_Low
NZ_AP018536.1 Lachnospiraceae bacterium GAM79 DNA, complete genome	4078671	0.05	1.24	1_Low
Best hit template name for FP species	Length (bp)	Depth	ID%	Confidence level
aph(6)-Id_1_M28829	837	5	100	3_High
sul2_9_FJ197818	852	13.14	100	3_High
tet(A)_6_AF534183	1275	2.11	95.84	2_Medium

## Sheet: ExpF
Supplementary file S14: false positive results obtained for species and AMR gene identification from GMS and MCS pure samples (Exp A to I)
Best hit template name for FP species	Length (bp)	Depth	ID%	Confidence level
NZ_CP031837.1 Clostridium sporogenes strain YH-Raf3-2-5 chromosome, complete genome	2845495	2.32	0.69	1_Low
NZ_CP024724.1 Prevotella intermedia strain KCOM 2837 chromosome 2, complete sequence	825849	0.07	1.62	1_Low
NZ_CP006828.1 Ornithobacterium rhinotracheale ORT-UMN 88, complete genome	2397867	5.37	1.91	1_Low
NC_013520.1 Veillonella parvula DSM 2008, complete genome	2132142	7.57	5.9	1_Low
NC_012778.1 [Eubacterium] eligens ATCC 27750, complete genome	2144190	1.6	0.55	1_Low
NZ_LT907978.1 [Eubacterium] hallii isolate EH1 genome assembly, chromosome: I	3515670	0.62	0.52	1_Low
NC_012781.1 [Eubacterium] rectale ATCC 33656, complete genome	3449685	2.93	2.43	1_Low
NZ_CP013195.1 Prevotella enoeca strain F0113, complete genome	2861432	0.51	1.04	1_Low
NC_015164.1 Bacteroides salanitronis DSM 18170, complete genome	4242803	1.47	0.77	1_Low
NZ_CP007034.1 Barnesiella viscericola DSM 18177, complete genome	3076856	0.74	0.39	1_Low
NZ_CP012075.1 Prevotella fusca JCM 17724 strain W1435 chromosome 2, complete sequence	1433558	2.99	2.47	1_Low
NC_022124.1 Prevotella sp. oral taxon 299 str. F0039, complete genome	709850	0.72	1.25	1_Low
NZ_CP023863.1 Prevotella jejuni strain CD3:33 chromosome I, complete sequence	2204592	0.99	1.53	1_Low
NZ_CP013336.1 Fusobacterium hwasookii ChDC F206, complete genome	2424685	3.95	1.96	1_Low
NZ_CP022754.1 Parabacteroides sp. CT06 chromosome, complete genome	5372666	2.02	1.32	1_Low
NZ_AP018533.1 Clostridiales bacterium CCNA10 DNA, complete genome	3558314	0.76	0.97	1_Low
NZ_AP018536.1 Lachnospiraceae bacterium GAM79 DNA, complete genome	4078671	3.12	2.2	1_Low
Best hit template name for FP species	Length (bp)	Depth	ID%	Confidence level

## Sheet: ExpG
Supplementary file S14: false positive results obtained for species and AMR gene identification from GMS and MCS pure samples (Exp A to I)
Best hit template name for FP species	Length (bp)	Depth	ID%	Confidence level
NZ_CP031837.1 Clostridium sporogenes strain YH-Raf3-2-5 chromosome, complete genome	2845495	0.66	0.67	1_Low
NZ_CP024724.1 Prevotella intermedia strain KCOM 2837 chromosome 2, complete sequence	825849	0.03	1	1_Low
NZ_CP022041.2 Prevotella melaninogenica strain FDAARGOS_306 chromosome 2, complete sequence	1371823	0.21	0.92	1_Low
NZ_CP006828.1 Ornithobacterium rhinotracheale ORT-UMN 88, complete genome	2397867	1.15	1.86	1_Low
NC_013520.1 Veillonella parvula DSM 2008, complete genome	2132142	1.98	5.4	1_Low
NC_012778.1 [Eubacterium] eligens ATCC 27750, complete genome	2144190	0.38	0.55	1_Low
NZ_LT907978.1 [Eubacterium] hallii isolate EH1 genome assembly, chromosome: I	3515670	0.13	0.43	1_Low
NC_012781.1 [Eubacterium] rectale ATCC 33656, complete genome	3449685	0.81	2.3	1_Low
NZ_CP013195.1 Prevotella enoeca strain F0113, complete genome	2861432	0.17	0.99	1_Low
NC_015164.1 Bacteroides salanitronis DSM 18170, complete genome	4242803	0.36	0.7	1_Low
NZ_CP007034.1 Barnesiella viscericola DSM 18177, complete genome	3076856	0.21	0.44	1_Low
NZ_CP012075.1 Prevotella fusca JCM 17724 strain W1435 chromosome 2, complete sequence	1433558	0.9	2.38	1_Low
NC_022124.1 Prevotella sp. oral taxon 299 str. F0039, complete genome	709850	0.23	1.14	1_Low
NZ_CP023863.1 Prevotella jejuni strain CD3:33 chromosome I, complete sequence	2204592	0.36	1.38	1_Low
NZ_CP013336.1 Fusobacterium hwasookii ChDC F206, complete genome	2424685	1.04	1.71	1_Low
NZ_CP022754.1 Parabacteroides sp. CT06 chromosome, complete genome	5372666	0.47	1.15	1_Low
NZ_AP018533.1 Clostridiales bacterium CCNA10 DNA, complete genome	3558314	0.27	0.87	1_Low
NZ_AP018536.1 Lachnospiraceae bacterium GAM79 DNA, complete genome	4078671	0.91	1.8	1_Low
Best hit template name for FP species	Length (bp)	Depth	ID%	Confidence level

## Sheet: ExpH
Supplementary file S14: false positive results obtained for species and AMR gene identification from GMS and MCS pure samples (Exp A to I)
Best hit template name for FP species	Length (bp)	Depth	ID%	Confidence level
NC_004337.2 Shigella flexneri 2a str. 301 chromosome, complete genome	4607202	0.09	1.07	1_Low
NZ_AP012544.1 Lactobacillus casei subsp. casei ATCC 393 DNA, complete genome	2924929	0.28	0.21	1_Low
Best hit template name for FP species	Length (bp)	Depth	ID%	Confidence level
mph(K)_1_NC_000964	921	122.83	88.27	1_Low

## Sheet: ExpI
Supplementary file S14: false positive results obtained for species and AMR gene identification from GMS and MCS pure samples (Exp A to I)
Best hit template name for FP species	Length (bp)	Depth	ID%	Confidence level
Best hit template name for FP species	Length (bp)	Depth	ID%	Confidence level
mph(K)_1_NC_000964	921	2.53	89.03	1_Low
