# Supplementary material for: Towards facilitated interpretation of shotgun metagenomics long-read sequencing data analyzed with KMA for the detection of bacterial pathogens and their antimicrobial resistance genes
Source: Front Microbiol. 2024 Apr 4;15:1336532. doi: 10.3389/fmicb.2024.1336532 (PMC11042533; doi:10.3389/fmicb.2024.1336532)
Supplement: Supplementary file 1 [file Data_Sheet_1.zip › Supplementary File 15.xlsx]

## Sheet: Sheet1
Supplementary file S15: KMA result interpretation of the food enzymes products sequencing data obtained by Nanopore metagenomics
	TaxID				erm(D)				aadD
	Coobra	StillS	Browin	PureF	Coobra	StillS	Browin	PureF	Coobra	StillS	Browin	PureF
Whole sample*	-	-	-	-	20	11	11	0	4216	2043	307	66 398
B. licheniformis	679v,M	335M	472M	165M	●	●	●
B. amyloliquefaciens	32m	15m	3	7					●	●	●	●
B. velezensis	4	2	1	1088v,M					●	●	●	●
Table is showing at the left KMA results obtained for taxonomic identification (TaxID) with farmed_db and at the top KMA results for AMR genes (erm(B) and aadD) identification (AMR ID) in the whole sample (*) with ResFinder_db. The other AMR genes detected in the original study, i.e. clbA, blaP, bleO, and catA, could not be investigated here because their related allelic versions were not present…														TaxID**									AMR ID**
														6	5	4	3	2	1	0			3	2	1	0
