# Supplementary material for: Towards facilitated interpretation of shotgun metagenomics long-read sequencing data analyzed with KMA for the detection of bacterial pathogens and their antimicrobial resistance genes
Source: Front Microbiol. 2024 Apr 4;15:1336532. doi: 10.3389/fmicb.2024.1336532 (PMC11042533; doi:10.3389/fmicb.2024.1336532)
Supplement: Supplementary file 1 [file Data_Sheet_1.zip › Supplementary File 2.xlsx]

## Sheet: GMS
Supplementary file S2: AMR genes detected by ResFinder with GMS reference genomes
GMS species	Locus	% Identity	HSP/Locus length	Contig	Position in contig	Antibiotic(s)	Accession
Faecalibacterium prausnitzii	tet(W)_5	99.95	1920/1920	Faecalibacterium_prausnitzii	1123416..1125335	tetracycline	AJ427422
Veillonella rogosae	not hit found
Roseburia hominis	not hit found
Bacteroides fragilis	cepA_1	99.45	903/903	Bacteroides_fragilis	380286..381188	beta-lactam	L13472
	tet(Q)_1	97.72	1926/1926	Bacteroides_fragilis	48906..50831	tetracycline	L33696
	tet(Q)_2	97.72	1926/1926	Bacteroides_fragilis	48906..50831	tetracycline	X58717
Escherichia coli	Ecol_mdfA*	98.38	1233/1233	E.coli.JM109.final.genome	759301..760533	multiple	JQ394987.1
Prevotella corporis	tet(Q)_2	100	1926/1926	Prevotella_corporis.final.genome2	62174..64099	tetracycline	X58717
Bifidobacterium adolescentis	not hit found
Fusobacterium nucleatum	not hit found
Lactobacillus fermentum	not hit found
Clostridioides difficile	erm(B)_23	100	738/738	Clostridium_difficille	1779516..1780253	macrolide	X72021
Akkermansia muciniphila	not hit found
Methanobrevibacter smithii	not hit found
Salmonella enterica	aac(6')-Iaa_1	97.94	438/438	Salmonella_enterica	251886..252323	aminoglycoside	NC_003197
Enterococcus faecalis	lsa(A)_1	99.8	1497/1497	Enterococcus_faecalis	982309..983805	macrolide	AY225127
Clostridium perfringens	not hit found
	*: determined with blastn and CARD database (https://card.mcmaster.ca/)
