# Supplementary material for: Towards facilitated interpretation of shotgun metagenomics long-read sequencing data analyzed with KMA for the detection of bacterial pathogens and their antimicrobial resistance genes
Source: Front Microbiol. 2024 Apr 4;15:1336532. doi: 10.3389/fmicb.2024.1336532 (PMC11042533; doi:10.3389/fmicb.2024.1336532)
Supplement: Supplementary file 1 [file Data_Sheet_1.zip › Supplementary File 3.xlsx]

## Sheet: Sheet1
Supplementary file S3: DNA yield and length obtained from the 'pure', 'spiked' and 'unspiked' samples for Exp A, B and C
Sample	Qubit concentration (ng/µL)	Yield (µg)	TapeStation fragment length (bp)
Unspiked	64	3.2	56 308
Pure (1st extract)	31.1	1.6	29 278
Pure (2nd extract)	29.4	1.5	37 275
Spiked	112	5.6	60 000
The Pure (1st extract) was used for Exp A and Exp B, and the Pure (2nd extract) was used for Exp C.
