# Supplementary material for: Towards facilitated interpretation of shotgun metagenomics long-read sequencing data analyzed with KMA for the detection of bacterial pathogens and their antimicrobial resistance genes
Source: Front Microbiol. 2024 Apr 4;15:1336532. doi: 10.3389/fmicb.2024.1336532 (PMC11042533; doi:10.3389/fmicb.2024.1336532)
Supplement: Supplementary file 1 [file Data_Sheet_1.zip › Supplementary File 4.xlsx]

## Sheet: Sheet1
Supplementary file S4: Sequencing statistics from the pure, spiked and unspiked GMS samples sequenced by ONT
Experiments (GMS)	Sample	Mean read length	Mean read quality	Median read length	Median read quality	Number of reads	Read length N50	STDEV read length	Total bases
Exp B	Unspiked	4028.4	14.2	1221	14.2	3.2 × 106	12834	6743.2	1.3 × 1010
	Pure	4918.5	14.5	1739	14.6	3.8 × 106	14264	7359.5	1.9 × 1010
	Spiked	4151	14.5	1252	14.5	2.4 × 106	14943	8285.5	1.0 × 1010
Exp C	Unspiked	3561.3	13.6	1344	13.5	8.6 × 105	8763	5462.2	3.1 × 109
	Pure	4454.3	13.8	1644	13.7	7.0 × 105	11223	6308.2	3.1 × 109
	Spiked	4004.8	13.6	1524	13.5	3.8 × 105	9791	6558.4	1.5 × 109
Exp D	Unspiked	6178.7	10.7	2661	10.9	9.4 × 104	14300	8730	5.8 × 108
	Pure	10897.1	10.7	7523	10.9	1.1 × 105	18435	10173	1.2 × 109
	Spiked	6217.5	10.6	2844	10.8	1.9 × 105	13418	8148	1.2 × 109
Exp E	Unspiked	307.5	11.3	257	11.2	2.3 × 105	314	252.9	7.1 × 107
	Pure	2131.4	11.6	1099	11.4	2.5 × 105	4355	2787.7	5.2 × 108
	Spiked	358.9	11.4	283	11.2	2.1 × 105	378	369.4	7.6 × 107
Exp F	Pure	4940.3	14.2	4572	14.2	5.8 × 106	5913	2565.2	2.8 × 1010
Exp G	Pure	4295.1	16.7	3703	17.1	1.7 × 106	5382	2696.8	7.2 × 109
Experiments (MCS)	Sample	Mean read length	Mean read quality	Median read length	Median read quality	Number of reads	Read length N50	STDEV read length	Total bases
Exp H	Even pure	4119.5	10.3	3370	11	3.5 × 106	5270	3323.9	1.4 × 1010
Exp I	Log pure	4500.8	10	3936	10.5	3.7 × 106	5351	2784.1	1.7 × 1010
Exp J	Log spiked	1703.3	12.6	487	12.7	1.1 × 106	11943	4479.6	1.9 × 109
Exp K	Log spiked	586.7	11.9	401	11.8	1.6 × 105	521	2389.2	9.4 × 107
