# Supplementary material for: Towards facilitated interpretation of shotgun metagenomics long-read sequencing data analyzed with KMA for the detection of bacterial pathogens and their antimicrobial resistance genes
Source: Front Microbiol. 2024 Apr 4;15:1336532. doi: 10.3389/fmicb.2024.1336532 (PMC11042533; doi:10.3389/fmicb.2024.1336532)
Supplement: Supplementary file 1 [file Data_Sheet_1.zip › Supplementary File 5.csv]

Abditibacterium utsteinense
Abiotrophia defectiva
Absicoccus porci
Abyssibacter profundi
Abyssicoccus albus
Abyssisolibacter fermentans
Abyssogena phaseoliformis symbiont
Acanthopleuribacter pedis
Acaricomes phytoseiuli
Acaryochloris marina
Acaryochloris sp. 'Moss Beach'
Acerihabitans arboris
Acetanaerobacterium elongatum
Acetatifactor muris
Acetilactobacillus jinshanensis
Acetitomaculum ruminis
Acetivibrio cellulolyticus
Acetivibrio clariflavus
Acetivibrio ethanolgignens
Acetivibrio mesophilus
Acetivibrio saccincola
Acetivibrio thermocellus
Acetoanaerobium noterae
Acetoanaerobium pronyense
Acetoanaerobium sticklandii
Acetobacteraceae bacterium
Acetobacter aceti
Acetobacter ascendens
Acetobacter cerevisiae
Acetobacter cibinongensis
Acetobacter conturbans
Acetobacter estunensis
Acetobacter fabarum
Acetobacter fallax
Acetobacter farinalis
Acetobacter garciniae
Acetobacter ghanensis
Acetobacter indonesiensis
Acetobacterium bakii
Acetobacterium dehalogenans
Acetobacterium fimetarium
Acetobacterium paludosum
Acetobacterium sp. KB-1
Acetobacterium tundrae
Acetobacterium wieringae
Acetobacterium woodii
Acetobacter lambici
Acetobacter lovaniensis
Acetobacter malorum
Acetobacter musti
Acetobacter nitrogenifigens
Acetobacter oeni
Acetobacteroides hydrogenigenes
Acetobacter okinawensis
Acetobacter orientalis
Acetobacter orleanensis
Acetobacter oryzifermentans
Acetobacter oryzoeni
Acetobacter papayae
Acetobacter pasteurianus
Acetobacter peroxydans
Acetobacter persici
Acetobacter pomorum
Acetobacter sacchari
Acetobacter senegalensis
Acetobacter sicerae
Acetobacter sp. JWB
Acetobacter sp. KACC 21233
Acetobacter suratthaniensis
Acetobacter syzygii
Acetobacter thailandicus
Acetobacter tropicalis
Acetohalobium arabaticum
Acetomicrobium hydrogeniformans
Acetomicrobium mobile
Acetomicrobium thermoterrenum
Acetonema longum
Acholeplasma equifetale
Acholeplasma equirhinis
Acholeplasma granularum
Acholeplasma hippikon
Acholeplasma laidlawii
Acholeplasma multilocale
Acholeplasma oculi
Achromobacter aegrifaciens
Achromobacter aestuarii
Achromobacter agilis
Achromobacter aloeverae
Achromobacter animicus
Achromobacter anxifer
Achromobacter arsenitoxydans
Achromobacter deleyi
Achromobacter denitrificans
Achromobacter dolens
Achromobacter insolitus
Achromobacter insuavis
Achromobacter kerstersii
Achromobacter marplatensis
Achromobacter mucicolens
Achromobacter pestifer
Achromobacter piechaudii
Achromobacter pulmonis
Achromobacter ruhlandii
Achromobacter sp. 77
Achromobacter spanius
Achromobacter sp. AONIH1
Achromobacter sp. B7
Achromobacter sp. ES-001
Achromobacter sp. MFA1 R4
Achromobacter veterisilvae
Achromobacter xylosoxidans
Acidaminobacter hydrogenoformans
Acidaminococcus fermentans
Acidaminococcus intestini
Acidaminococcus massiliensis
Acidaminococcus provencensis
Acidaminococcus timonensis
Acidibacillus ferrooxidans
Acidibacillus sulfuroxidans
Acidibrevibacterium fodinaquatile
Acidiferrobacter sp. SPIII_3
Acidiferrobacter thiooxydans
Acidihalobacter aeolianus
Acidihalobacter ferrooxydans
Acidihalobacter prosperus
Acidihalobacter yilgarnensis
Acidiluteibacter ferrifornacis
Acidimangrovimonas sediminis
Acidimicrobiia bacterium
Acidimicrobium ferrooxidans
Acidiphilium angustum
Acidiphilium cryptum
Acidiphilium multivorum
Acidiphilium rubrum
Acidipila dinghuensis
Acidipila rosea
Acidipropionibacterium acidipropionici
Acidipropionibacterium jensenii
Acidipropionibacterium thoenii
Acidipropionibacterium timonense
Acidipropionibacterium virtanenii
Acidisarcina polymorpha
Acidisoma cellulosilytica
Acidisoma silvae
Acidisphaera rubrifaciens
Acidithiobacillus albertensis
Acidithiobacillus caldus
Acidithiobacillus ferrianus
Acidithiobacillus ferridurans
Acidithiobacillus ferriphilus
Acidithiobacillus ferrivorans
Acidithiobacillus ferrooxidans
Acidithiobacillus sp. 'AMD consortium'
Acidithiobacillus sulfuriphilus
Acidithiobacillus thiooxidans
Acidithrix ferrooxidans
Acidobacteria bacterium
Acidobacteria bacterium Mor1
Acidobacteriaceae bacterium ZG23-2
Acidobacterium ailaaui
Acidobacterium capsulatum
Acidobacterium sp. 4Y35
Acidocella aminolytica
Acidocella aromatica
Acidocella facilis
Acidomonas methanolica
Acidothermus cellulolyticus
Acidovorax antarcticus
Acidovorax anthurii
Acidovorax avenae
Acidovorax caeni
Acidovorax carolinensis
Acidovorax cattleyae
Acidovorax cavernicola
Acidovorax citrulli
Acidovorax delafieldii
Acidovorax ebreus
Acidovorax facilis
Acidovorax kalamii
Acidovorax konjaci
Acidovorax monticola
Acidovorax oryzae
Acidovorax radicis
Acidovorax soli
Acidovorax sp. 1608163
Acidovorax sp. HDW3
Acidovorax sp. JMULE5
Acidovorax sp. JS42
Acidovorax sp. KKS102
Acidovorax sp. RAC01
Acidovorax sp. T1
Acidovorax sp. YS12
Acidovorax temperans
Acidovorax valerianellae
Acidovorax wautersii
Acinetobacter albensis
Acinetobacter apis
Acinetobacter baretiae
Acinetobacter baumannii
Acinetobacter baylyi
Acinetobacter beijerinckii
Acinetobacter bereziniae
Acinetobacter bohemicus
Acinetobacter boissieri
Acinetobacter bouvetii
Acinetobacter brisouii
Acinetobacter calcoaceticus
Acinetobacter celticus
Acinetobacter chengduensis
Acinetobacter chinensis
Acinetobacter colistiniresistens
Acinetobacter courvalinii
Acinetobacter cumulans
Acinetobacter defluvii
Acinetobacter dispersus
Acinetobacter equi
Acinetobacter gandensis
Acinetobacter geminorum
Acinetobacter gerneri
Acinetobacter guerrae
Acinetobacter guillouiae
Acinetobacter gyllenbergii
Acinetobacter haemolyticus
Acinetobacter halotolerans
Acinetobacter harbinensis
Acinetobacter indicus
Acinetobacter johnsonii
Acinetobacter junii
Acinetobacter kanungonis
Acinetobacter kookii
Acinetobacter kyonggiensis
Acinetobacter lactucae
Acinetobacter lanii
Acinetobacter larvae
Acinetobacter lwoffii
Acinetobacter marinus
Acinetobacter modestus
Acinetobacter nectaris
Acinetobacter nosocomialis
Acinetobacter oleivorans
Acinetobacter parvus
Acinetobacter piscicola
Acinetobacter pittii
Acinetobacter pollinis
Acinetobacter populi
Acinetobacter portensis
Acinetobacter pragensis
Acinetobacter proteolyticus
Acinetobacter pseudolwoffii
Acinetobacter pullicarnis
Acinetobacter puyangensis
Acinetobacter qingfengensis
Acinetobacter radioresistens
Acinetobacter rathckeae
Acinetobacter rongchengensis
Acinetobacter rudis
Acinetobacter schindleri
Acinetobacter seifertii
Acinetobacter septicus
Acinetobacter shaoyimingii
Acinetobacter sichuanensis
Acinetobacter soli
Acinetobacter sp. 10FS3-1
Acinetobacter sp. Ac-14
Acinetobacter sp. ACNIH1
Acinetobacter sp. ACNIH2
Acinetobacter sp. ASP199
Acinetobacter sp. BEC1-S18-ESBL-01
Acinetobacter sp. BHS4
Acinetobacter sp. C16S1
Acinetobacter sp. Colony158
Acinetobacter sp. CS-2
Acinetobacter sp. DUT-2
Acinetobacter sp. F9
Acinetobacter sp. FDAARGOS_493
Acinetobacter sp. FDAARGOS_494
Acinetobacter sp. FDAARGOS_560
Acinetobacter sp. FDAARGOS_724
Acinetobacter sp. LoGeW2-3
Acinetobacter sp. Marseille-Q1620
Acinetobacter sp. MYb10
Acinetobacter sp. NCu2D-2
Acinetobacter sp. NEB149
Acinetobacter sp. NEB 394
Acinetobacter sp. SCLZS86
Acinetobacter sp. SH20PTE14
Acinetobacter sp. SWBY1
Acinetobacter sp. TGL-Y2
Acinetobacter sp. Tol 5
Acinetobacter sp. TTH0-4
Acinetobacter sp. WCHA45
Acinetobacter sp. WCHA55
Acinetobacter sp. WCHAc010034
Acinetobacter sp. WCHAc010052
Acinetobacter sp. WY4
Acinetobacter sp. YH12138
Acinetobacter stercoris
Acinetobacter tandoii
Acinetobacter terrae
Acinetobacter terrestris
Acinetobacter tianfuensis
Acinetobacter tjernbergiae
Acinetobacter towneri
Acinetobacter ursingii
Acinetobacter variabilis
Acinetobacter venetianus
Acinetobacter vivianii
Acinetobacter wanghuae
Acinetobacter wuhouensis
Acrocarpospora corrugata
Acrocarpospora macrocephala
Acrocarpospora phusangensis
Acrocarpospora pleiomorpha
Actibacterium atlanticum
Actibacterium lipolyticum
Actibacterium mucosum
Actibacterium naphthalenivorans
Actibacterium pelagium
Actibacterium sp. EMB200-NS6
Actibacterium ureilyticum
Actinoallomurus bryophytorum
Actinoalloteichus cyanogriseus
Actinoalloteichus fjordicus
Actinoalloteichus hoggarensis
Actinoalloteichus hymeniacidonis
Actinoalloteichus sp. AHMU CJ021
Actinoalloteichus sp. GBA129-24
Actinoalloteichus spitiensis
Actinobacillus capsulatus
Actinobacillus delphinicola
Actinobacillus equuli
Actinobacillus indolicus
Actinobacillus lignieresii
Actinobacillus minor
Actinobacillus pleuropneumoniae
Actinobacillus porcinus
Actinobacillus porcitonsillarum
Actinobacillus seminis
Actinobacillus sp. GY-402
Actinobacillus succinogenes
Actinobacillus suis
Actinobacillus ureae
Actinobacillus vicugnae
Actinobacteria bacterium
Actinobacteria bacterium IMCC19121
Actinobacteria bacterium IMCC25003
Actinobacteria bacterium IMCC26077
Actinobacteria bacterium IMCC26103
Actinobacteria bacterium YIM 96077
Actinobaculum massiliense
Actinobaculum sp. 313
Actinobaculum suis
Actinocatenispora comari
Actinocatenispora rupis
Actinocatenispora sera
Actinocatenispora thailandica
Actinocorallia herbida
Actinocorallia populi
Actinocrinis puniceicyclus
Actinocrispum wychmicini
Actinokineospora alba
Actinokineospora auranticolor
Actinokineospora baliensis
Actinokineospora bangkokensis
Actinokineospora cianjurensis
Actinokineospora enzanensis
Actinokineospora fastidiosa
Actinokineospora inagensis
Actinokineospora iranica
Actinokineospora pegani
Actinokineospora spheciospongiae
Actinokineospora terrae
Actinokineospora xionganensis
Actinomadura alba
Actinomadura algeriensis
Actinomadura atramentaria
Actinomadura bangladeshensis
Actinomadura barringtoniae
Actinomadura catellatispora
Actinomadura chibensis
Actinomadura citrea
Actinomadura coerulea
Actinomadura craniellae
Actinomadura cremea
Actinomadura darangshiensis
Actinomadura decatromicini
Actinomadura fibrosa
Actinomadura flavalba
Actinomadura formosensis
Actinomadura geliboluensis
Actinomadura graeca
Actinomadura hallensis
Actinomadura harenae
Actinomadura hibisca
Actinomadura kijaniata
Actinomadura latina
Actinomadura litoris
Actinomadura livida
Actinomadura logoneensis
Actinomadura luteofluorescens
Actinomadura macra
Actinomadura macrotermitis
Actinomadura madurae
Actinomadura mexicana
Actinomadura meyerae
Actinomadura montaniterrae
Actinomadura namibiensis
Actinomadura nitritigenes
Actinomadura oligospora
Actinomadura parvosata
Actinomadura pelletieri
Actinomadura physcomitrii
Actinomadura rayongensis
Actinomadura rifamycini
Actinomadura roseirufa
Actinomadura rubrisoli
Actinomadura rubrobrunea
Actinomadura rubteroloni
Actinomadura rudentiformis
Actinomadura soli
Actinomadura sp. NAK00032
Actinomadura sp. WMMA1423
Actinomadura sp. WMMB 499
Actinomadura syzygii
Actinomadura verrucosospora
Actinomadura violacea
Actinomadura viridis
Actinomarinicola tropica
Actinomyces bouchesdurhonensis
Actinomyces bovis
Actinomyces bowdenii
Actinomyces culturomici
Actinomyces dentalis
Actinomyces denticolens
Actinomyces faecalis
Actinomyces gaoshouyii
Actinomyces gerencseriae
Actinomyces graevenitzii
Actinomyces haliotis
Actinomyces howellii
Actinomyces israelii
Actinomyces johnsonii
Actinomyces lilanjuaniae
Actinomyces marmotae
Actinomyces marseillensis
Actinomyces massiliensis
Actinomyces mediterranea
Actinomyces minihominis
Actinomyces naeslundii
Actinomyces oricola
Actinomyces oris
Actinomyces pacaensis
Actinomyces polynesiensis
Actinomyces procaprae
Actinomyces provencensis
Actinomyces qiguomingii
Actinomyces radicidentis
Actinomyces respiraculi
Actinomyces ruminicola
Actinomyces slackii
Actinomyces sp. 432
Actinomyces sp. Chiba101
Actinomyces sp. HMT 175
Actinomyces sp. HMT897
Actinomyces sp. MAS-1
Actinomyces sp. oral taxon 169
Actinomyces sp. oral taxon 171
Actinomyces sp. oral taxon 414
Actinomyces sp. oral taxon 848
Actinomyces sp. oral taxon 897
Actinomyces sp. Z16
Actinomyces sp. zg-332
Actinomyces succiniciruminis
Actinomyces timonensis
Actinomyces trachealis
Actinomyces urinae
Actinomyces urogenitalis
Actinomyces viscosus
Actinomyces vulturis
Actinomyces weissii
Actinomyces wuliandei
Actinomycetaceae bacterium zg-1166
Actinomycetospora chiangmaiensis
Actinomycetospora cinnamomea
Actinomycetospora corticicola
Actinomycetospora endophytica
Actinomycetospora succinea
Actinophytocola algeriensis
Actinophytocola oryzae
Actinophytocola xanthii
Actinophytocola xinjiangensis
Actinoplanes abujensis
Actinoplanes atraurantiacus
Actinoplanes auranticolor
Actinoplanes bogorensis
Actinoplanes brasiliensis
Actinoplanes campanulatus
Actinoplanes capillaceus
Actinoplanes consettensis
Actinoplanes couchii
Actinoplanes cyaneus
Actinoplanes deccanensis
Actinoplanes derwentensis
Actinoplanes digitatis
Actinoplanes durhamensis
Actinoplanes ferrugineus
Actinoplanes friuliensis
Actinoplanes globisporus
Actinoplanes hulinensis
Actinoplanes humidus
Actinoplanes ianthinogenes
Actinoplanes italicus
Actinoplanes lichenicola
Actinoplanes lobatus
Actinoplanes lutulentus
Actinoplanes missouriensis
Actinoplanes nipponensis
Actinoplanes octamycinicus
Actinoplanes ovalisporus
Actinoplanes palleronii
Actinoplanes philippinensis
Actinoplanes rectilineatus
Actinoplanes regularis
Actinoplanes rishiriensis
Actinoplanes siamensis
Actinoplanes sp. L3-i22
Actinoplanes sp. N902-109
Actinoplanes sp. NBRC 14428
Actinoplanes sp. OR16
Actinoplanes sp. SE50
Actinoplanes sp. SE50/110
Actinoplanes subtropicus
Actinoplanes teichomyceticus
Actinoplanes tereljensis
Actinoplanes toevensis
Actinoplanes utahensis
Actinoplanes xinjiangensis
Actinopolymorpha alba
Actinopolymorpha cephalotaxi
Actinopolymorpha pittospori
Actinopolymorpha rutila
Actinopolymorpha singaporensis
Actinopolyspora alba
Actinopolyspora biskrensis
Actinopolyspora erythraea
Actinopolyspora halophila
Actinopolyspora mortivallis
Actinopolyspora mzabensis
Actinopolyspora righensis
Actinopolyspora saharensis
Actinopolyspora xinjiangensis
Actinorugispora endophytica
Actinospica acidiphila
Actinospica durhamensis
Actinospica robiniae
Actinosynnema mirum
Actinosynnema pretiosum
Actinotalea caeni
Actinotalea fermentans
Actinotalea ferrariae
Actinotalea solisilvae
Actinotalea sp. JY-7876
Actinotignum sanguinis
Actinotignum schaalii
Actinotignum timonense
Actinotignum urinale
Actirhodobacter atriluteus
Acutalibacter muris
Acuticoccus kandeliae
Acuticoccus mangrovi
Acuticoccus sediminis
Acuticoccus yangtzensis
Adhaeretor mobilis
Adhaeribacter aerolatus
Adhaeribacter aquaticus
Adhaeribacter arboris
Adhaeribacter pallidiroseus
Adhaeribacter radiodurans
Adhaeribacter rhizoryzae
Adhaeribacter soli
Adhaeribacter swui
Adhaeribacter terrigena
Adlercreutzia caecimuris
Adlercreutzia equolifaciens
Adlercreutzia hattorii
Adlercreutzia mucosicola
Adlercreutzia muris
Advenella alkanexedens
Advenella faeciporci
Advenella incenata
Advenella kashmirensis
Advenella mimigardefordensis
Aegicerativicinus sediminis
Aeoliella mucimassa
Aequoribacter fuscus
Aequorivita antarctica
Aequorivita aquimaris
Aequorivita capsosiphonis
Aequorivita echinoideorum
Aequorivita lipolytica
Aequorivita lutea
Aequorivita sinensis
Aequorivita soesokkakensis
Aequorivita sp. F7
Aequorivita sp. H23M31
Aequorivita sp. KX20305
Aequorivita sublithincola
Aequorivita viscosa
Aequorivita vladivostokensis
Aeribacillus composti
Aeribacillus pallidus
Aeriscardovia aeriphila
Aerococcaceae bacterium zg-1292
Aerococcaceae bacterium zg-252
Aerococcus christensenii
Aerococcus sanguinicola
Aerococcus suis
Aerococcus urinae
Aerococcus urinaeequi
Aerococcus urinaehominis
Aerococcus viridans
Aeromicrobium camelliae
Aeromicrobium chenweiae
Aeromicrobium choanae
Aeromicrobium endophyticum
Aeromicrobium erythreum
Aeromicrobium fastidiosum
Aeromicrobium flavum
Aeromicrobium ginsengisoli
Aeromicrobium marinum
Aeromicrobium massiliense
Aeromicrobium phoceense
Aeromicrobium phragmitis
Aeromicrobium piscarium
Aeromicrobium sp. A1-2
Aeromicrobium sp. zg-629
Aeromicrobium tamlense
Aeromicrobium terrae
Aeromicrobium yanjiei
Aeromonas allosaccharophila
Aeromonas aquatica
Aeromonas australiensis
Aeromonas bestiarum
Aeromonas bivalvium
Aeromonas cavernicola
Aeromonas caviae
Aeromonas dhakensis
Aeromonas diversa
Aeromonas encheleia
Aeromonas enteropelogenes
Aeromonas eucrenophila
Aeromonas finlandensis
Aeromonas fluvialis
Aeromonas hydrophila
Aeromonas jandaei
Aeromonas lacus
Aeromonas lusitana
Aeromonas media
Aeromonas molluscorum
Aeromonas piscicola
Aeromonas popoffii
Aeromonas rivipollensis
Aeromonas rivuli
Aeromonas salmonicida
Aeromonas sanarellii
Aeromonas schubertii
Aeromonas simiae
Aeromonas sobria
Aeromonas sp. 1805
Aeromonas sp. 2692-1
Aeromonas sp. ASNIH1
Aeromonas sp. ASNIH2
Aeromonas sp. ASNIH3
Aeromonas sp. ASNIH4
Aeromonas sp. ASNIH5
Aeromonas sp. ASNIH7
Aeromonas sp. CA23
Aeromonas sp. CU5
Aeromonas sp. FDAARGOS 1402
Aeromonas sp. FDAARGOS 1403
Aeromonas sp. FDAARGOS 1404
Aeromonas sp. FDAARGOS 1405
Aeromonas sp. FDAARGOS 1406
Aeromonas sp. FDAARGOS 1407
Aeromonas sp. FDAARGOS 1408
Aeromonas sp. FDAARGOS 1409
Aeromonas sp. FDAARGOS 1410
Aeromonas sp. FDAARGOS 1411
Aeromonas sp. FDAARGOS 1414
Aeromonas sp. FDAARGOS 1415
Aeromonas sp. FDAARGOS 1416
Aeromonas sp. FDAARGOS 1417
Aeromonas sp. FDAARGOS 1418
Aeromonas sp. FDAARGOS 1419
Aeromonas sp. WP2-W18-CRE-05
Aeromonas taiwanensis
Aeromonas tecta
Aeromonas veronii
Aerosticca soli
Aestuariibacter halophilus
Aestuariibacter salexigens
Aestuariibacter sp.
Aestuariibaculum marinum
Aestuariibaculum sediminum
Aestuariibaculum suncheonense
Aestuariicella hydrocarbonica
Aestuariimicrobium ganziense
Aestuariimicrobium kwangyangense
Aestuariirhabdus litorea
Aestuariispira insulae
Aestuariivirga litoralis
Aestuariivita boseongensis
Aestuarium zhoushanense
Aetokthonos hydrillicola
Affinibrenneria salicis
Afifella aestuarii
Afifella marina
Afifella pfennigii
Afipia birgiae
Afipia broomeae
Afipia carboxidovorans
Afipia clevelandensis
Afipia felis
Afipia massiliensis
Afipia sp. GAS231
Agaribacterium haliotis
Agaricicola taiwanensis
Agarilytica rhodophyticola
Agarivorans aestuarii
Agarivorans albus
Agarivorans gilvus
Agarivorans litoreus
Agarivorans sp. YJW074
Agarivorans sp. YJW194
Agarivorans sp. YJW224
Agathobacter ruminis
Agathobaculum butyriciproducens
Agathobaculum desmolans
Aggregatibacter actinomycetemcomitans
Aggregatibacter aphrophilus
Aggregatibacter kilianii
Aggregatibacter segnis
Aggregatibacter sp. 2125159857
Aggregatibacter sp. Marseille-P9115
Aggregatibacter sp. oral taxon 513
Aggregatilinea lenta
Aggregatimonas sangjinii
Agilicoccus flavus
Agitococcus lubricus
Agreia bicolorata
Agreia pratensis
Agreia sp. COWG
Agrilactobacillus composti
Agrilactobacillus yilanensis
Agriterribacter humi
Agrobacterium albertimagni
Agrobacterium bohemicum
Agrobacterium cavarae
Agrobacterium deltaense
Agrobacterium fabacearum
Agrobacterium fabrum
Agrobacterium larrymoorei
Agrobacterium leguminum
Agrobacterium rhizogenes
Agrobacterium rosae
Agrobacterium rubi
Agrobacterium salinitolerans
Agrobacterium sp. 33MFTa1.1
Agrobacterium sp. B7.6
Agrobacterium sp. CGMCC 11546
Agrobacterium sp. MA01
Agrobacterium sp. RAC06
Agrobacterium sp. S7/73
Agrobacterium sp. T29
Agrobacterium tomkonis
Agrobacterium tumefaciens
Agrobacterium vitis
Agrococcus carbonis
Agrococcus casei
Agrococcus jejuensis
Agrococcus jenensis
Agrococcus lahaulensis
Agrococcus pavilionensis
Agrococcus sediminis
Agrococcus sp. Marseille-Q4369
Agrococcus sp. SGAir0287
Agrococcus terreus
Agromyces albus
Agromyces allii
Agromyces atrinae
Agromyces aurantiacus
Agromyces aureus
Agromyces badenianii
Agromyces bauzanensis
Agromyces binzhouensis
Agromyces bracchium
Agromyces cerinus
Agromyces flavus
Agromyces fucosus
Agromyces hippuratus
Agromyces humatus
Agromyces humi
Agromyces intestinalis
Agromyces italicus
Agromyces kandeliae
Agromyces laixinhei
Agromyces lapidis
Agromyces luteolus
Agromyces marinus
Agromyces mediolanus
Agromyces protaetiae
Agromyces ramosus
Agromyces salentinus
Agromyces soli
Agromyces sp. G127AT
Agromyces sp. LHK192
Agromyces subbeticus
Agromyces tardus
Agromyces terreus
Ahniella affigens
Ahrensia kielensis
Ahrensia marina
Aidingimonas halophila
Aidingimonas lacisalsi
Akkermansiaceae bacterium
Akkermansia glycaniphila
Akkermansia muciniphila
Albibacillus kandeliae
Albibacterium bauzanense
Albidovulum inexpectatum
Albimonas donghaensis
Albimonas pacifica
Albitalea terrae
Alcaligenaceae bacterium SJ-26
Alcaligenes ammonioxydans
Alcaligenes aquatilis
Alcaligenes faecalis
Alcaligenes pakistanensis
Alcaligenes sp. SORT26
Alcanivorax borkumensis
Alcanivorax dieselolei
Alcanivorax gelatiniphagus
Alcanivorax hongdengensis
Alcanivorax indicus
Alcanivorax jadensis
Alcanivorax marinus
Alcanivorax mobilis
Alcanivorax nanhaiticus
Alcanivorax pacificus
Alcanivorax profundi
Alcanivorax profundimaris
Alcanivorax sediminis
Alcanivorax sp.
Alcanivorax sp. E4
Alcanivorax sp. IO_7
Alcanivorax sp. N3-2A
Alcanivorax sp. NBRC 101098
Alcanivorax venustensis
Alcanivorax xenomutans
Aldersonia kunmingensis
Algibacillus agarilyticus
Algibacter aestuarii
Algibacter alginicilyticus
Algibacter amylolyticus
Algibacter aquaticus
Algibacter lectus
Algibacter marinivivus
Algibacter mikhailovii
Algibacter onchidii
Algibacter pacificus
Algibacter pectinivorans
Algibacter sp. L1A34
Algibacter sp. L3A6
Algicola sagamiensis
Algihabitans albus
Algimonas arctica
Alginatibacterium sediminis
Algiphilus aromaticivorans
Algisphaera agarilytica
Algoriella xinjiangensis
Algoriphagus aestuarii
Algoriphagus aestuariicola
Algoriphagus alkaliphilus
Algoriphagus antarcticus
Algoriphagus aquaeductus
Algoriphagus aquimarinus
Algoriphagus aquimaris
Algoriphagus boritolerans
Algoriphagus boseongensis
Algoriphagus chordae
Algoriphagus faecimaris
Algoriphagus formosus
Algoriphagus halophilus
Algoriphagus hitonicola
Algoriphagus iocasae
Algoriphagus kandeliae
Algoriphagus lacus
Algoriphagus litoralis
Algoriphagus locisalis
Algoriphagus lutimaris
Algoriphagus machipongonensis
Algoriphagus mannitolivorans
Algoriphagus marincola
Algoriphagus marinus
Algoriphagus oliviformis
Algoriphagus ornithinivorans
Algoriphagus pacificus
Algoriphagus ratkowskyi
Algoriphagus resistens
Algoriphagus sanaruensis
Algoriphagus sp. NBT04N3
Algoriphagus sp. Y33
Algoriphagus terrigena
Algoriphagus vanfongensis
Algoriphagus yeomjeoni
Algoriphagus zhangzhouensis
Aliagarivorans marinus
Aliagarivorans taiwanensis
Aliarcobacter butzleri
Aliarcobacter cibarius
Aliarcobacter cryaerophilus
Aliarcobacter faecis
Aliarcobacter lanthieri
Aliarcobacter skirrowii
Aliarcobacter thereius
Aliarcobacter trophiarum
Aliarcobacter vitoriensis
Alicycliphilus denitrificans
Alicyclobacillus acidiphilus
Alicyclobacillus acidocaldarius
Alicyclobacillus acidoterrestris
Alicyclobacillus cellulosilyticus
Alicyclobacillus contaminans
Alicyclobacillus ferrooxydans
Alicyclobacillus fructus
Alicyclobacillus herbarius
Alicyclobacillus hesperidum
Alicyclobacillus kakegawensis
Alicyclobacillus macrosporangiidus
Alicyclobacillus mali
Alicyclobacillus montanus
Alicyclobacillus pomorum
Alicyclobacillus sacchari
Alicyclobacillus sendaiensis
Alicyclobacillus shizuokensis
Alicyclobacillus sp. SO9
Alicyclobacillus sp. TC
Alicyclobacillus suci
Alicyclobacillus tengchongensis
Alicyclobacillus vulcanalis
Alienimonas californiensis
Alienimonas chondri
Aliicoccus persicus
Aliidiomarina celeris
Aliidiomarina haloalkalitolerans
Aliidiomarina indica
Aliidiomarina iranensis
Aliidiomarina maris
Aliidiomarina minuta
Aliidiomarina sanyensis
Aliidiomarina sedimenti
Aliidiomarina shirensis
Aliidiomarina soli
Aliidiomarina taiwanensis
Aliidongia dinghuensis
Aliifodinibius halophilus
Aliifodinibius roseus
Aliifodinibius saliphilus
Aliifodinibius sediminis
Aliiglaciecola lipolytica
Aliikangiella coralliicola
Aliikangiella marina
Aliiroseovarius crassostreae
Aliiroseovarius halocynthiae
Aliiroseovarius marinus
Aliiroseovarius pelagivivens
Aliiroseovarius sediminilitoris
Aliiroseovarius zhejiangensis
Aliiruegeria haliotis
Aliiruegeria lutimaris
Aliiruegeria sabulilitoris
Aliishimia ponticola
Aliivibrio finisterrensis
Aliivibrio fischeri
Aliivibrio logei
Aliivibrio salmonicida
Aliivibrio sifiae
Aliivibrio wodanis
Alishewanella aestuarii
Alishewanella agri
Alishewanella jeotgali
Alishewanella longhuensis
Alishewanella tabrizica
Alistipes communis
Alistipes dispar
Alistipes finegoldii
Alistipes ihumii
Alistipes indistinctus
Alistipes megaguti
Alistipes onderdonkii
Alistipes provencensis
Alistipes putredinis
Alistipes senegalensis
Alistipes shahii
Alistipes sp. dk3624
Alistipes timonensis
Aliterella atlantica
Alkalibacillus aidingensis
Alkalibacillus almallahensis
Alkalibacillus haloalkaliphilus
Alkalibacterium gilvum
Alkalibacterium kapii
Alkalibacterium olivapovliticus
Alkalibacterium pelagium
Alkalibacterium putridalgicola
Alkalibacterium subtropicum
Alkalibacterium thalassium
Alkalibacter mobilis
Alkalibacter saccharofermentans
Alkalibacter sp. ES005
Alkalibaculum bacchi
Alkalibaculum sporogenes
Alkalicaulis satelles
Alkalicella caledoniensis
Alkalicoccus chagannorensis
Alkalicoccus daliensis
Alkalicoccus halolimnae
Alkalicoccus luteus
Alkalicoccus saliphilus
Alkalicoccus urumqiensis
Alkaliflexus imshenetskii
Alkalihalobacillus akibai
Alkalihalobacillus alcalophilus
Alkalihalobacillus algicola
Alkalihalobacillus bogoriensis
Alkalihalobacillus caeni
Alkalihalobacillus clausii
Alkalihalobacillus gibsonii
Alkalihalobacillus halodurans
Alkalihalobacillus hemicellulosilyticus
Alkalihalobacillus hwajinpoensis
Alkalihalobacillus krulwichiae
Alkalihalobacillus lehensis
Alkalihalobacillus ligniniphilus
Alkalihalobacillus lonarensis
Alkalihalobacillus macyae
Alkalihalobacillus miscanthi
Alkalihalobacillus nanhaiisediminis
Alkalihalobacillus okhensis
Alkalihalobacillus oshimensis
Alkalihalobacillus patagoniensis
Alkalihalobacillus plakortidis
Alkalihalobacillus rhizosphaerae
Alkalihalobacillus shacheensis
Alkalihalobacillus trypoxylicola
Alkalihalobacillus urbisdiaboli
Alkalihalobacillus wakoensis
Alkalihalobacillus xiaoxiensis
Alkalihalobacterium alkalinitrilicum
Alkalihalobacterium elongatum
Alkalihalophilus marmarensis
Alkalihalophilus pseudofirmus
Alkalilacustris brevis
Alkalilimnicola ehrlichii
Alkalimonas amylolytica
Alkaliphilus hydrothermalis
Alkaliphilus metalliredigens
Alkaliphilus oremlandii
Alkaliphilus peptidifermentans
Alkaliphilus pronyensis
Alkaliphilus serpentinus
Alkaliphilus sp. B6464
Alkaliphilus transvaalensis
Alkalispirillum mobile
Alkalispirochaeta alkalica
Alkalispirochaeta americana
Alkalispirochaeta odontotermitis
Alkalispirochaeta sphaeroplastigenens
Alkalitalea saponilacus
Alkanindiges hydrocarboniclasticus
Alkanindiges illinoisensis
Allgaiera indica
Allisonella histaminiformans
Alloactinosynnema sp. L-07
Allobacillus halotolerans
Allobaculum mucolyticum
Allobaculum sp. Allo2
Allobaculum stercoricanis
Allobranchiibius huperziae
Allobranchiibius sp. GilTou73
Allocatelliglobosispora scoriae
Allochromatium humboldtianum
Allochromatium palmeri
Allochromatium tepidum
Allochromatium vinosum
Allochromatium warmingii
Allocoleopsis franciscana
Allofrancisella frigidaquae
Allofrancisella guangzhouensis
Allofrancisella inopinata
Allofustis seminis
Alloiococcus otitis
Allokutzneria albata
Allonocardiopsis opalescens
Allopontixanthobacter confluentis
Allopontixanthobacter sediminis
Alloprevotella rava
Alloprevotella tannerae
Allorhizobium terrae
Allorhizocola rhizosphaerae
Allosaccharopolyspora coralli
Allosalinactinospora lopnorensis
Alloscardovia criceti
Alloscardovia macacae
Alloscardovia omnicolens
Alloscardovia theropitheci
Allosediminivita pacifica
Allosphingosinicella indica
Allosphingosinicella vermicomposti
Allostreptomyces psammosilenae
Alphaproteobacteria bacterium
Alphaproteobacteria bacterium SO-S41
Alpha proteobacterium
alpha proteobacterium HIMB5
Alpinimonas psychrophila
Alsobacter metallidurans
Alsobacter soli
Alteracholeplasma palmae
Alteraurantiacibacter aestuarii
Alteraurantiacibacter aquimixticola
Alteraurantiacibacter buctensis
Altererythrobacter epoxidivorans
Altererythrobacter insulae
Altererythrobacter ishigakiensis
Altererythrobacter lutimaris
Altererythrobacter rhizovicinus
Altererythrobacter segetis
Altererythrobacter sp. B11
Altererythrobacter sp. BO-6
Altererythrobacter sp. N1
Altererythrobacter sp. TH136
Altererythrobacter sp. ZODW24
Altererythrobacter xiamenensis
Alteribacillus bidgolensis
Alteribacillus iranensis
Alteribacillus persepolensis
Alteribacter aurantiacus
Alteribacter natronophilus
Alteribacter populi
Altericroceibacterium endophyticum
Altericroceibacterium indicum
Altericroceibacterium spongiae
Altericroceibacterium xinjiangense
Alterileibacterium massiliense
Alterinioella nitratireducens
Alteripontixanthobacter maritimus
Alteripontixanthobacter muriae
Alteriqipengyuania halimionae
Alteriqipengyuania lutimaris
Alteromonas abrolhosensis
Alteromonas aestuariivivens
Alteromonas alba
Alteromonas antoniana
Alteromonas australica
Alteromonas confluentis
Alteromonas facilis
Alteromonas flava
Alteromonas genovensis
Alteromonas gracilis
Alteromonas halophila
Alteromonas hispanica
Alteromonas lipolytica
Alteromonas lipotrueae
Alteromonas lipotrueiana
Alteromonas macleodii
Alteromonas marina
Alteromonas mediterranea
Alteromonas naphthalenivorans
Alteromonas oceani
Alteromonas pelagimontana
Alteromonas ponticola
Alteromonas portus
Alteromonas profundi
Alteromonas sediminis
Alteromonas sp. 76-1
Alteromonas sp. B31-7
Alteromonas sp. BL110
Alteromonas sp. I4
Alteromonas sp. KC14
Alteromonas sp. KC3
Alteromonas sp. Mac1
Alteromonas sp. Mac2
Alteromonas sp. MB-3u-76
Alteromonas sp. Mex14
Alteromonas sp. RKMC-009
Alteromonas sp. RW2A1
Alteromonas stellipolaris
Altibacter lentus
Alysiella crassa
Alysiella filiformis
Amantichitinum ursilacus
Amaricoccus macauensis
Amaricoccus solimangrovi
Amazonocrinis nigriterrae
Amedibacillus dolichus
Amedibacterium intestinale
Ameyamaea chiangmaiensis
Aminicella lysinilytica
Aminiphilus circumscriptus
Aminipila butyrica
Aminipila luticellarii
Aminipila terrae
Aminivibrio pyruvatiphilus
Aminobacter aganoensis
Aminobacter aminovorans
Aminobacter anthyllidis
Aminobacter carboxidus
Aminobacter ciceronei
Aminobacterium colombiense
Aminobacterium mobile
Aminobacter lissarensis
Aminobacter niigataensis
Aminobacter sp. MDW-2
Aminobacter sp. MSH1
Aminobacter sp. SR38
Aminomonas paucivorans
Ammonifex degensii
Ammonifex thiophilus
Ammoniphilus oxalaticus
Ammoniphilus resinae
Amnibacterium flavum
Amnibacterium kyonggiense
Amnibacterium setariae
Amniculibacterium aquaticum
Amniculibacterium sp. G2-70
Amnimonas aquatica
Amorphus coralli
Amphibacillus cookii
Amphibacillus jilinensis
Amphibacillus marinus
Amphibacillus sediminis
Amphibacillus xylanus
Amphiplicatus metriothermophilus
Amphritea atlantica
Amphritea balenae
Amphritea japonica
Amphritea opalescens
Amphritea pacifica
Amphritea spongicola
Amycolatopsis acidicola
Amycolatopsis acididurans
Amycolatopsis acidiphila
Amycolatopsis aidingensis
Amycolatopsis alba
Amycolatopsis albispora
Amycolatopsis alkalitolerans
Amycolatopsis anabasis
Amycolatopsis antarctica
Amycolatopsis arida
Amycolatopsis australiensis
Amycolatopsis azurea
Amycolatopsis balhimycina
Amycolatopsis bartoniae
Amycolatopsis benzoatilytica
Amycolatopsis bullii
Amycolatopsis cihanbeyliensis
Amycolatopsis circi
Amycolatopsis coloradensis
Amycolatopsis decaplanina
Amycolatopsis dendrobii
Amycolatopsis deserti
Amycolatopsis eburnea
Amycolatopsis echigonensis
Amycolatopsis endophytica
Amycolatopsis granulosa
Amycolatopsis japonica
Amycolatopsis jejuensis
Amycolatopsis jiangsuensis
Amycolatopsis kentuckyensis
Amycolatopsis keratiniphila
Amycolatopsis lexingtonensis
Amycolatopsis lurida
Amycolatopsis magusensis
Amycolatopsis marina
Amycolatopsis mediterranei
Amycolatopsis methanolica
Amycolatopsis nigrescens
Amycolatopsis niigatensis
Amycolatopsis nivea
Amycolatopsis oliviviridis
Amycolatopsis orientalis
Amycolatopsis palatopharyngis
Amycolatopsis panacis
Amycolatopsis pithecellobii
Amycolatopsis pittospori
Amycolatopsis pretoriensis
Amycolatopsis regifaucium
Amycolatopsis rhizosphaerae
Amycolatopsis rifamycinica
Amycolatopsis roodepoortensis
Amycolatopsis rubida
Amycolatopsis saalfeldensis
Amycolatopsis sacchari
Amycolatopsis sp. AA4
Amycolatopsis sp. BJA-103
Amycolatopsis sp. CA-230715
Amycolatopsis sp. DSM 110486
Amycolatopsis sp. FDAARGOS 1241
Amycolatopsis sp. FU40
Amycolatopsis sp. Hca4
Amycolatopsis sp. TNS106
Amycolatopsis sp. YIM 10
Amycolatopsis suaedae
Amycolatopsis sulphurea
Amycolatopsis taiwanensis
Amycolatopsis thailandensis
Amycolatopsis thermalba
Amycolatopsis thermoflava
Amycolatopsis tolypomycina
Amycolatopsis umgeniensis
Amycolatopsis vancoresmycina
Amycolatopsis vastitatis
Amycolatopsis viridis
Amycolatopsis xylanica
Amylibacter cionae
Amylibacter kogurei
Amylibacter ulvae
Amylolactobacillus amylophilus
Amylolactobacillus amylotrophicus
Anabaena azotica
Anabaena catenula
Anabaena cylindrica
Anabaena lutea
Anabaena minutissima
Anabaena sp. 90
Anabaena sphaerica
Anabaena sp. WA102
Anabaena sp. YBS01
Anabaena subtropica
Anabaenopsis circularis
Anabaenopsis elenkinii
Anaeroarcus burkinensis
Anaerobacillus alkalidiazotrophicus
Anaerobacillus alkalilacustris
Anaerobacillus alkaliphilus
Anaerobacillus arseniciselenatis
Anaerobacillus isosaccharinicus
Anaerobacterium chartisolvens
Anaerobiospirillum succiniciproducens
Anaerobiospirillum thomasii
Anaerobium acetethylicum
Anaerobranca californiensis
Anaerobranca gottschalkii
Anaerobutyricum hallii
Anaerobutyricum soehngenii
Anaerococcus degeneri
Anaerococcus faecalis
Anaerococcus hydrogenalis
Anaerococcus jeddahensis
Anaerococcus lactolyticus
Anaerococcus marasmi
Anaerococcus mediterraneensis
Anaerococcus murdochii
Anaerococcus nagyae
Anaerococcus obesiensis
Anaerococcus octavius
Anaerococcus porci
Anaerococcus prevotii
Anaerococcus provencensis
Anaerococcus rubeinfantis
Anaerococcus senegalensis
Anaerococcus tetradius
Anaerococcus urinomassiliensis
Anaerococcus vaginalis
Anaerococcus vaginimassiliensis
Anaerocolumna aminovalerica
Anaerocolumna cellulosilytica
Anaerocolumna chitinilytica
Anaerocolumna jejuensis
Anaerocolumna sedimenticola
Anaerocolumna xylanovorans
Anaerofustis stercorihominis
Anaeroglobus geminatus
Anaerohalosphaera lusitana
Anaerolactibacter massiliensis
Anaerolineaceae bacterium
Anaerolineaceae bacterium oral taxon 439
Anaerolineae bacterium
Anaerolineales bacterium
Anaerolinea sp. 'rifampicinis'
Anaerolinea thermolimosa
Anaerolinea thermophila
Anaeromassilibacillus senegalensis
Anaeromicrobium sediminis
Anaeromusa acidaminophila
Anaeromyxobacter dehalogenans
Anaeromyxobacter sp. Fw109-5
Anaeromyxobacter sp. K
Anaerophaga thermohalophila
Anaerophilus nitritogenes
Anaeroplasma bactoclasticum
Anaerorhabdus furcosa
Anaerosacchariphilus polymeriproducens
Anaerosalibacter bizertensis
Anaerosalibacter massiliensis
Anaerosolibacter carboniphilus
Anaerosphaera aminiphila
Anaerosphaera multitolerans
Anaerospora hongkongensis
Anaerosporobacter mobilis
Anaerosporomusa subterranea
Anaerostipes butyraticus
Anaerostipes caccae
Anaerostipes faecalis
Anaerostipes hadrus
Anaerostipes hominis
Anaerostipes rhamnosivorans
Anaerotalea alkaliphila
Anaerotignum faecicola
Anaerotignum lactatifermentans
Anaerotignum neopropionicum
Anaerotignum propionicum
Anaerotruncus colihominis
Anaerotruncus massiliensis
Anaerotruncus rubiinfantis
Anaerotruncus sp.
Anaerovibrio lipolyticus
Anaerovibrio slackiae
Anaerovirgula multivorans
Anaerovorax odorimutans
Anaplasma centrale
Anaplasma marginale
Anaplasma ovis
Anaplasma phagocytophilum
Anaplasma platys
Anaplasmataceae bacterium AB001_6
Anatilimnocola aggregata
Ancrocorticia populi
Ancylobacter aquaticus
Ancylobacter defluvii
Ancylobacter dichloromethanicus
Ancylobacter lacus
Ancylobacter oerskovii
Ancylobacter polymorphus
Ancylobacter pratisalsi
Ancylobacter rudongensis
Ancylobacter sonchi
Ancylobacter sp. TS-1
Ancylomarina euxinus
Ancylomarina longa
Ancylomarina salipaludis
Ancylomarina subtilis
Anderseniella sp. Alg231-50
Anditalea andensis
Andreesenia angusta
Andreprevotia chitinilytica
Andreprevotia lacus
Aneurinibacillus aneurinilyticus
Aneurinibacillus danicus
Aneurinibacillus migulanus
Aneurinibacillus soli
Aneurinibacillus sp. XH2
Aneurinibacillus terranovensis
Aneurinibacillus thermoaerophilus
Aneurinibacillus tyrosinisolvens
Angelakisella massiliensis
Angulomicrobium tetraedrale
Anoxybacillus amylolyticus
Anoxybacillus ayderensis
Anoxybacillus caldiproteolyticus
Anoxybacillus calidus
Anoxybacillus flavithermus
Anoxybacillus gonensis
Anoxybacillus kamchatkensis
Anoxybacillus karvacharensis
Anoxybacillus mongoliensis
Anoxybacillus pushchinoensis
Anoxybacillus rupiensis
Anoxybacillus sediminis
Anoxybacillus sp. B2M1
Anoxybacillus sp. B7M1
Anoxybacillus sp. PDR2
Anoxybacillus suryakundensis
Anoxybacillus tengchongensis
Anoxybacillus tepidamans
Anoxybacillus thermarum
Anoxybacillus vitaminiphilus
Anoxybacillus voinovskiensis
Anoxybacter fermentans
Anseongella ginsenosidimutans
Antarcticibacterium arcticum
Antarcticibacterium flavum
Antarcticibacterium sp. 1MA-6-2
Antarcticimicrobium luteum
Antarcticimicrobium sediminis
Antarctobacter heliothermus
Anthocerotibacter panamensis
Antribacter gilvus
Antricoccus suffuscus
Antrihabitans stalactiti
Aphanizomenon flos-aquae
Aphanocapsa montana
Aphanothece hegewaldii
Aphanothece minutissima
Aphanothece sacrum
Apibacter adventoris
Apibacter mensalis
Apibacter muscae
Apibacter raozihei
Apibacter sp. B2966
Apibacter sp. B3706
Apibacter sp. ESL0404
Apibacter sp. ESL0432
Apilactobacillus apinorum
Apilactobacillus bombintestini
Apilactobacillus kunkeei
Apilactobacillus micheneri
Apilactobacillus nanyangensis
Apilactobacillus ozensis
Apilactobacillus quenuiae
Apilactobacillus timberlakei
Aquabacter cavernae
Aquabacterium commune
Aquabacterium fontiphilum
Aquabacterium lacunae
Aquabacterium olei
Aquabacterium parvum
Aquabacterium pictum
Aquabacterium tepidiphilum
Aquabacterium terrae
Aquabacter spiritensis
Aquabacter sp. L1I39
Aquamicrobium aerolatum
Aquamicrobium defluvii
Aquamicrobium lusatiense
Aquamicrobium zhengzhouense
Aquariibacter albus
Aquaspirillum serpens
Aquaspirillum sp. LM1
Aquaticitalea lipolytica
Aquella oligotrophica
Aquibacillus albus
Aquibacillus halophilus
Aquibacillus kalidii
Aquibacillus sediminis
Aquibium carbonis
Aquibium microcysteis
Aquibium oceanicum
Aquicella lusitana
Aquicella siphonis
Aquicoccus porphyridii
Aquidulcibacter paucihalophilus
Aquifex aeolicus
Aquificae bacterium
Aquiflexum aquatile
Aquiflexum balticum
Aquiflexum lacus
Aquihabitans sp. G128
Aquihabitans sp. Kera 3
Aquiluna borgnonia
Aquimarina agarilytica
Aquimarina agarivorans
Aquimarina aggregata
Aquimarina algicola
Aquimarina algiphila
Aquimarina amphilecti
Aquimarina atlantica
Aquimarina brevivitae
Aquimarina intermedia
Aquimarina latercula
Aquimarina litoralis
Aquimarina longa
Aquimarina macrocephali
Aquimarina megaterium
Aquimarina muelleri
Aquimarina mytili
Aquimarina pacifica
Aquimarina sediminis
Aquimarina sp. AD1
Aquimarina sp. AD10
Aquimarina sp. BL5
Aquimarina spongiae
Aquimarina sp. TRL1
Aquimixticola soesokkakensis
Aquimonas voraii
Aquincola rivuli
Aquincola tertiaricarbonis
Aquirhabdus parva
Aquirufa antheringensis
Aquirufa beregesia
Aquirufa ecclesiirivi
Aquirufa nivalisilvae
Aquirufa rosea
Aquirufa sp. 9H-EGSE
Aquisalibacillus elongatus
Aquisalimonas asiatica
Aquisalimonas sp. 2447
Aquisalinus flavus
Aquisalinus luteolus
Aquisediminimonas profunda
Aquisediminimonas sediminicola
Aquisphaera giovannonii
Aquitalea aquatilis
Aquitalea denitrificans
Aquitalea magnusonii
Aquitalea pelogenes
Aquitalea sp. USM4
Arabiibacter massiliensis
Arachidicoccus ginsenosidivorans
Arachidicoccus rhizosphaerae
Arachidicoccus soli
Arachidicoccus sp. 5GH13-10
Arachidicoccus sp. B3-10
Arachidicoccus sp. BS20
Arachnia propionica
Arachnia rubra
Arboricoccus pini
Arcanobacterium bovis
Arcanobacterium haemolyticum
Arcanobacterium ihumii
Arcanobacterium phocae
Arcanobacterium phocisimile
Arcanobacterium pluranimalium
Arcanobacterium sp. 2701
Arcanobacterium urinimassiliense
Archangium gephyra
Archangium primigenium
Archangium violaceum
Arcicella aurantiaca
Arcicella rosea
Arcobacter aquimarinus
Arcobacter caeni
Arcobacter cloacae
Arcobacter defluvii
Arcobacter ellisii
Arcobacter lacus
Arcobacter nitrofigilis
Arcobacter peruensis
[Arcobacter] porcinus
Arcobacter sp. FWKO B
Arcobacter sp. L
Arcobacter suis
Arcobacter vandammei
Arcobacter venerupis
Arcticibacter eurypsychrophilus
Arcticibacterium luteifluviistationis
Arcticibacter pallidicorallinus
Arcticibacter svalbardensis
Arcticibacter tournemirensis
Arcticiflavibacter luteus
Ardenticatena maritima
Arenibacter algicola
Arenibacter amylolyticus
Arenibacter aquaticus
Arenibacter arenosicollis
Arenibacter catalasegens
Arenibacter certesii
Arenibacter echinorum
Arenibacter hampyeongensis
Arenibacterium halophilum
Arenibacter lacus
Arenibacter latericius
Arenibacter nanhaiticus
Arenibacter palladensis
Arenibacter troitsensis
Arenibaculum pallidiluteum
Arenicella chitinivorans
Arenicella xantha
Arenimonas caeni
Arenimonas composti
Arenimonas daejeonensis
Arenimonas donghaensis
Arenimonas fontis
Arenimonas malthae
Arenimonas maotaiensis
Arenimonas metalli
Arenimonas oryziterrae
Arenimonas soli
Arenimonas terrae
Arenitalea lutea
Arhodomonas aquaeolei
Armatimonadetes bacterium
Armatimonadetes bacterium Uphvl-Ar1
Armatimonadetes bacterium Uphvl-Ar2
Armatimonas rosea
Aromatoleum anaerobium
Aromatoleum aromaticum
Aromatoleum bremense
Aromatoleum buckelii
Aromatoleum diolicum
Aromatoleum evansii
Aromatoleum petrolei
Aromatoleum pumilum
Aromatoleum toluclasticum
Aromatoleum tolulyticum
Aromatoleum toluolicum
Aromatoleum toluvorans
Arsenicibacter rosenii
Arsenicicoccus bolidensis
Arsenicicoccus sp. oral taxon 190
Arsenicitalea aurantiaca
arsenite-oxidising bacterium NT-25
Arsenophonus endosymbiont of Aleurodicus dispersus
Arsenophonus endosymbiont of Aleurodicus floccissimus
Arsenophonus endosymbiont of Aphis craccivora
Arsenophonus endosymbiont of Apis mellifera
Arsenophonus endosymbiont of Bemisia tabaci
Arsenophonus endosymbiont of Nilaparvata lugens
Arsenophonus nasoniae
Arsukibacterium ikkense
Arthrobacter agilis
Arthrobacter alpinus
Arthrobacter bussei
Arthrobacter castelli
Arthrobacter celericrescens
Arthrobacter cheniae
Arthrobacter citreus
Arthrobacter crusticola
Arthrobacter cryoconiti
Arthrobacter crystallopoietes
Arthrobacter cupressi
Arthrobacter dokdonellae
Arthrobacter echini
Arthrobacter gandavensis
Arthrobacter glacialis
Arthrobacter globiformis
Arthrobacter ipsi
Arthrobacter jiangjiafuii
Arthrobacter koreensis
Arthrobacter liuii
Arthrobacter livingstonensis
Arthrobacter luteolus
Arthrobacter mobilis
Arthrobacter nitrophenolicus
Arthrobacter oryzae
Arthrobacter pascens
Arthrobacter pigmenti
Arthrobacter pityocampae
Arthrobacter psychrochitiniphilus
Arthrobacter psychrolactophilus
Arthrobacter rhombi
Arthrobacter roseus
Arthrobacter ruber
Arthrobacter sedimenti
Arthrobacter silvisoli
Arthrobacter silviterrae
Arthrobacter sp. 24S4-2
Arthrobacter sp. 7749
Arthrobacter sp. AQ5-05
Arthrobacter sp. ATCC 21022
Arthrobacter sp. C1-1
Arthrobacter sp. D5-1
Arthrobacter sp. ERGS1	1
Arthrobacter sp. FB24
Arthrobacter sp. Hiyo4
Arthrobacter sp. Hiyo8
Arthrobacter sp. KBS0702
Arthrobacter sp. LS16
Arthrobacter sp. MN05-02
Arthrobacter sp. NEB 688
Arthrobacter sp. NicSoilB11
Arthrobacter sp. NicSoilB4
Arthrobacter sp. NicSoilB8
Arthrobacter sp. NicSoilC5
Arthrobacter sp. NicSoilE8
Arthrobacter sp. NtRootA1
Arthrobacter sp. NtRootA2
Arthrobacter sp. NtRootA4
Arthrobacter sp. NtRootA9
Arthrobacter sp. NtRootC45
Arthrobacter sp. NtRootC7
Arthrobacter sp. NtRootD5
Arthrobacter sp. PAMC25284
Arthrobacter sp. PAMC 25486
Arthrobacter sp. PAMC25564
Arthrobacter sp. PGP41
Arthrobacter sp. PM3
Arthrobacter sp. QXT-31
Arthrobacter sp. Rue61a
Arthrobacter sp. StoSoilA2
Arthrobacter sp. StoSoilB13
Arthrobacter sp. StoSoilB19
Arthrobacter sp. StoSoilB20
Arthrobacter sp. StoSoilB22
Arthrobacter sp. StoSoilB3
Arthrobacter sp. StoSoilB5
Arthrobacter sp. TES
Arthrobacter sp. U41
Arthrobacter sp. UKPF54-2
Arthrobacter sp. YC-RL1
Arthrobacter sp. YN
Arthrobacter sp. zg-Y462
Arthrobacter sp. zg-Y809
Arthrobacter sp. ZXY-2
Arthrobacter stackebrandtii
Arthrobacter subterraneus
Arthrobacter sulfonylureivorans
Arthrobacter sunyaminii
Arthrobacter terricola
Arthrobacter tumbae
Arthrobacter ulcerisalmonis
Arthrobacter woluwensis
Arthrobacter yangruifuii
Arthrobacter zhaoguopingii
Arthrospira platensis
Arthrospira sp. PCC 9108
Arthrospira sp. TJSD092
Arthrospiribacter ruber
Arundinibacter roseus
Asaccharospora irregularis
Asaia astilbis
Asaia bogorensis
Asaia platycodi
Asaia prunellae
Asaia siamensis
Asanoa ferruginea
Asanoa hainanensis
Asanoa iriomotensis
Asanoa ishikariensis
Asanoa siamensis
Ascidiaceihabitans donghaensis
Aster yellows witches'-broom phytoplasma
Asticcacaulis benevestitus
Asticcacaulis biprosthecium
Asticcacaulis endophyticus
Asticcacaulis excentricus
Asticcacaulis solisilvae
Asticcacaulis sp. AND118
Asticcacaulis taihuensis
Asticcacaulis tiandongensis
Athalassotoga saccharophila
Atlantibacter hermannii
Atlantibacter subterranea
Atlanticothrix silvestris
Atopobacter phocae
Atopobiaceae bacterium
Atopobiaceae bacterium P1
Atopobium deltae
Atopobium fossor
Atopobium massiliense
Atopobium minutum
Atopobium sp. oral taxon 416
Atopococcus tabaci
Atopomonas hussainii
Atopostipes suicloacalis
Atribacter laminatus
Aulosira laxa
Aurantiacibacter aquimixticola
Aurantiacibacter arachoides
Aurantiacibacter atlanticus
Aurantiacibacter gangjinensis
Aurantiacibacter luteus
Aurantiacibacter marinus
Aurantiacibacter odishensis
Aurantiacibacter rhizosphaerae
Aurantiacibacter spongiae
Aurantiacibacter suaedae
Aurantiacibacter xanthus
Aurantiacibacter zhengii
Aurantibacter aestuarii
Aurantibacter crassamenti
Aurantimicrobium minutum
Aurantimicrobium photophilum
Aurantimicrobium sp. MWH-Uga1
Aurantimonas aggregata
Aurantimonas coralicida
Aurantimonas endophytica
Aurantimonas manganoxydans
Aurantimonas marina
Aurantimonas sp. HBX-1
Auraticoccus cholistanensis
Auraticoccus monumenti
Aureibacillus halotolerans
Aureibaculum marinum
Aureicoccus marinus
Aureimonas altamirensis
Aureimonas endophytica
Aureimonas flava
Aureimonas fodinaquatilis
Aureimonas frigidaquae
Aureimonas glaciei
Aureimonas jatrophae
Aureimonas leprariae
Aureimonas mangrovi
Aureimonas phyllosphaerae
Aureimonas populi
Aureimonas psammosilenae
Aureimonas pseudogalii
Aureimonas sp. AU20
Aureimonas sp. OT7
Aureimonas sp. SA4125
Aureimonas ureilytica
Aureitalea marina
Aureivirga marina
Aureliella helgolandensis
Auritidibacter ignavus
Auritidibacter sp. NML130574
Austwickia chelonae
Austwickia sp.
Avibacterium avium
Avibacterium endocarditidis
Avibacterium gallinarum
Avibacterium paragallinarum
Avibacterium volantium
Avrilella dinanensis
Azoarcus communis
Azoarcus halotolerans
Azoarcus indigens
Azoarcus nasutitermitis
Azoarcus olearius
Azoarcus rhizosphaerae
Azoarcus sp. CIB
Azoarcus sp. DD4
Azoarcus sp. DN11
Azoarcus sp. KH32C
Azoarcus taiwanensis
Azohydromonas aeria
Azohydromonas australica
Azohydromonas caseinilytica
Azohydromonas lata
Azomonas agilis
Azomonas macrocytogenes
Azonexus fungiphilus
Azonexus hydrophilus
Azorhizobium caulinodans
Azorhizobium doebereinerae
Azorhizobium oxalatiphilum
Azospira inquinata
Azospira oryzae
Azospira restricta
Azospira sp. I09
Azospirillum agricola
Azospirillum baldaniorum
Azospirillum brasilense
Azospirillum doebereinerae
Azospirillum formosense
Azospirillum griseum
Azospirillum halopraeferens
Azospirillum humicireducens
Azospirillum lipoferum
Azospirillum melinis
Azospirillum oleiclasticum
Azospirillum oryzae
Azospirillum palustre
Azospirillum picis
Azospirillum ramasamyi
Azospirillum rugosum
Azospirillum soli
Azospirillum sp. B510
Azospirillum sp. TSA2s
Azospirillum sp. TSH100
Azospirillum sp. TSH58
Azospirillum thermophilum
Azospirillum thiophilum
Azotobacter beijerinckii
Azotobacter chroococcum
Azotobacter salinestris
Azotobacter vinelandii
Azovibrio restrictus
Baaleninema simplex
Bacillaceae bacterium C02
Bacillaceae bacterium C05
Bacillaceae bacterium R1DC41
Bacillaceae bacterium ZC4
Bacilli bacterium
Bacilliculturomica massiliensis
Bacillus acidicola
Bacillus aerolatus
Bacillus aerophilus
Bacillus albus
Bacillus alkalicellulosilyticus
Bacillus alkalicola
Bacillus alkalisoli
Bacillus altitudinis
Bacillus alveayuensis
Bacillus amyloliquefaciens
Bacillus andreraoultii
Bacillus anthracis
Bacillus aquiflavi
Bacillus atrophaeus
Bacillus australimaris
Bacillus badius
Bacillus benzoevorans
Bacillus bingmayongensis
Bacillus bombysepticus
Bacillus cabrialesii
[Bacillus] caldolyticus
Bacillus canaveralius
Bacillus capparidis
Bacillus carboniphilus
Bacillus cecembensis
Bacillus cereus
Bacillus cihuensis
Bacillus clarus
Bacillus coahuilensis
Bacillus cytotoxicus
Bacillus dafuensis
Bacillus dakarensis
Bacillus dielmonensis
Bacillus ectoiniformans
[truncated: 17,004 more rows]
