# Supplementary material for: Towards facilitated interpretation of shotgun metagenomics long-read sequencing data analyzed with KMA for the detection of bacterial pathogens and their antimicrobial resistance genes
Source: Front Microbiol. 2024 Apr 4;15:1336532. doi: 10.3389/fmicb.2024.1336532 (PMC11042533; doi:10.3389/fmicb.2024.1336532)
Supplement: Supplementary file 1 [file Data_Sheet_1.zip › Supplementary File 6.csv]

Acaryochloris	marina
Acetobacter	aceti
Acetobacterium	woodii
Acetobacter	pasteurianus
Acetobacter	persici
Acetobacter	pomorum
Acetobacter	senegalensis
Acetobacter	sp.
Acetobacter	tropicalis
Acetohalobium	arabaticum
Acetomicrobium	mobile
Acholeplasma	laidlawii
Acholeplasma	oculi
Achromobacter	denitrificans
Achromobacter	insolitus
Achromobacter	sp.
Achromobacter	spanius
Achromobacter	xylosoxidans
Acidaminococcus	fermentans
Acidaminococcus	intestini
Acidiferrobacter	sp.
Acidihalobacter	prosperus
Acidimicrobium	ferrooxidans
Acidiphilium	cryptum
Acidiphilium	multivorum
Acidipropionibacterium	acidipropionici
Acidipropionibacterium	sp.
Acidisphaera	sp.
Acidithiobacillus	caldus
Acidithiobacillus	ferrivorans
Acidithiobacillus	ferrooxidans
Acidobacteriaceae	bacterium
Acidobacterium	capsulatum
Acidothermus	cellulolyticus
Acidovorax	avenae
Acidovorax	citrulli
Acidovorax	ebreus
Acidovorax	sp.
Acinetobacter	baumannii
Acinetobacter	bereziniae
Acinetobacter	calcoaceticus
Acinetobacter	defluvii
Acinetobacter	equi
Acinetobacter	haemolyticus
Acinetobacter	indicus
Acinetobacter	johnsonii
Acinetobacter	junii
Acinetobacter	lactucae
Acinetobacter	larvae
Acinetobacter	nosocomialis
Acinetobacter	oleivorans
Acinetobacter	pittii
Acinetobacter	radioresistens
Acinetobacter	schindleri
Acinetobacter	soli
Acinetobacter	sp.
Acinetobacter	wuhouensis
Actinoalloteichus	hoggarensis
Actinoalloteichus	hymeniacidonis
Actinoalloteichus	sp.
Actinobacillus	equuli
Actinobacillus	pleuropneumoniae
Actinobacillus	porcitonsillarum
Actinobacillus	succinogenes
Actinobacillus	suis
Actinobacteria	bacterium
Actinomadura	amylolytica
Actinomyces	gaoshouyii
Actinomyces	meyeri
Actinomyces	oris
Actinomyces	radicidentis
Actinomyces	sp.
Actinoplanes	friuliensis
Actinoplanes	missouriensis
Actinoplanes	sp.
Actinoplanes	teichomyceticus
Actinopolyspora	erythraea
Actinosynnema	mirum
Actinosynnema	pretiosum
Actinotignum	schaalii
Actinotignum	sp.
Adlercreutzia	equolifaciens
Advenella	kashmirensis
Advenella	mimigardefordensis
Aequorivita	sublithincola
Aeribacillus	pallidus
Aerococcaceae	bacterium
Aerococcus	christensenii
Aerococcus	sanguinicola
Aerococcus	urinae
Aerococcus	urinaeequi
Aerococcus	urinaehominis
Aerococcus	viridans
Aeromicrobium	erythreum
Aeromicrobium	sp.
Aeromonas	aquatica
Aeromonas	caviae
Aeromonas	dhakensis
Aeromonas	hydrophila
Aeromonas	media
Aeromonas	rivipollensis
Aeromonas	salmonicida
Aeromonas	schubertii
Aeromonas	sp.
Aeromonas	veronii
Agarilytica	rhodophyticola
Agarivorans	gilvus
Aggregatibacter	actinomycetemcomitans
Aggregatibacter	aphrophilus
Aggregatibacter	segnis
Agrobacterium	fabrum
Agrobacterium	radiobacter
Agrobacterium	rhizogenes
Agrobacterium	sp.
Agrobacterium	tumefaciens
Agrobacterium	vitis
Agromyces	aureus
Agromyces	sp.
Akkermansia	glycaniphila
Akkermansia	muciniphila
Alcaligenaceae	bacterium
Alcaligenes	aquatilis
Alcaligenes	faecalis
Alcanivorax	borkumensis
Alcanivorax	dieselolei
Alcanivorax	pacificus
Alcanivorax	sp.
Alcanivorax	xenomutans
Algibacter	alginicilyticus
Algoriphagus	sp.
Alicycliphilus	denitrificans
Alicyclobacillus	acidocaldarius
Aliivibrio	salmonicida
Aliivibrio	wodanis
Alistipes	finegoldii
Alistipes	sp.
Alkalilimnicola	ehrlichii
Alkaliphilus	metalliredigens
Alkaliphilus	oremlandii
Alkalitalea	saponilacus
Alloactinosynnema	sp.
Allochromatium	vinosum
Allofrancisella	guangzhouensis
Alpha	proteobacterium
Altererythrobacter	atlanticus
Altererythrobacter	dongtanensis
Altererythrobacter	epoxidivorans
Altererythrobacter	ishigakiensis
Altererythrobacter	mangrovi
Altererythrobacter	marensis
Altererythrobacter	namhicola
Altererythrobacter	sp.
Alteromonas	addita
Alteromonas	australica
Alteromonas	macleodii
Alteromonas	mediterranea
Alteromonas	naphthalenivorans
Alteromonas	sp.
Alteromonas	stellipolaris
Aminobacter	aminovorans
Aminobacterium	colombiense
Aminobacter	sp.
Ammonifex	degensii
Amphibacillus	xylanus
Amycolatopsis	albispora
Amycolatopsis	japonica
Amycolatopsis	mediterranei
Amycolatopsis	methanolica
Amycolatopsis	orientalis
Amycolatopsis	sp.
Anabaena	cylindrica
Anabaena	sp.
Anabaena	variabilis
Anaerococcus	prevotii
Anaerococcus	sp.
Anaerolineaceae	bacterium
Anaerolinea	thermophila
Anaeromyxobacter	dehalogenans
Anaeromyxobacter	sp.
Anaerostipes	hadrus
Anaplasma	centrale
Anaplasma	marginale
Anaplasma	ovis
Anaplasma	phagocytophilum
Anderseniella	sp.
Aneurinibacillus	soli
Aneurinibacillus	sp.
Anoxybacillus	amylolyticus
Anoxybacillus	flavithermus
Anoxybacillus	gonensis
Anoxybacillus	sp.
Antarctobacter	heliothermus
Aquabacterium	olei
Aquaspirillum	sp.
Aquifex	aeolicus
Aquimarina	sp.
Aquitalea	magnusonii
Arachidicoccus	sp.
Arcanobacterium	haemolyticum
Archangium	gephyra
Arcobacter	bivalviorum
Arcobacter	butzleri
Arcobacter	cryaerophilus
Arcobacter	ellisii
Arcobacter	halophilus
Arcobacter	marinus
Arcobacter	molluscorum
Arcobacter	mytili
Arcobacter	nitrofigilis
Arcobacter	skirrowii
Arcobacter	sp.
Arcobacter	suis
Arcobacter	trophiarum
Arcticibacterium	luteifluviistationis
Ardenticatena	sp.
Arenibacter	algicola
Arsenicicoccus	sp.
Arsenophonus	endosymbiont
Arsenophonus	symbiont
Arthrobacter	alpinus
Arthrobacter	arilaitensis
Arthrobacter	crystallopoietes
Arthrobacter	sp.
Arthrospira	sp.
Asaia	bogorensis
Aster	yellows
Asticcacaulis	excentricus
Atopobium	parvulum
Aurantimicrobium	minutum
Aurantimicrobium	sp.
Aureimonas	sp.
Aureitalea	sp.
Auricoccus	indicus
Auritidibacter	sp.
Austwickia	chelonae
Avibacterium	paragallinarum
Azoarcus	aromaticum
Azoarcus	communis
Azoarcus	olearius
Azoarcus	sp.
Azorhizobium	caulinodans
Azospirillum	brasilense
Azospirillum	lipoferum
Azospirillum	sp.
Azospirillum	thiophilum
Azotobacter	chroococcum
Azotobacter	vinelandii
Bacillus	altitudinis
Bacillus	amyloliquefaciens
Bacillus	anthracis
Bacillus	aryabhattai
Bacillus	atrophaeus
Bacillus	beveridgei
Bacillus	bombysepticus
Bacillus	butanolivorans
[Bacillus]	caldolyticus
Bacillus	cellulosilyticus
Bacillus	cereus
Bacillus	circulans
Bacillus	clausii
Bacillus	coagulans
Bacillus	cohnii
Bacillus	cytotoxicus
Bacillus	endophyticus
Bacillus	flexus
Bacillus	foraminis
Bacillus	gibsonii
Bacillus	glycinifermentans
Bacillus	halodurans
Bacillus	horikoshii
Bacillus	infantis
Bacillus	kochii
Bacillus	krulwichiae
Bacillus	lehensis
Bacillus	lentus
Bacillus	licheniformis
Bacillus	litoralis
Bacillus	marisflavi
Bacillus	megaterium
Bacillus	methanolicus
Bacillus	methylotrophicus
Bacillus	mobilis
Bacillus	muralis
Bacillus	mycoides
Bacillus	oceanisediminis
Bacillus	paralicheniformis
Bacillus	pseudofirmus
Bacillus	pumilus
Bacillus	safensis
[Bacillus]	selenitireducens
Bacillus	siamensis
Bacillus	simplex
Bacillus	smithii
Bacillus	sonorensis
Bacillus	sp.
Bacillus	subtilis
Bacillus	thermoamylovorans
[Bacillus	thuringiensis]
Bacillus	thuringiensis
Bacillus	toyonensis
Bacillus	vallismortis
Bacillus	velezensis
Bacillus	weihaiensis
Bacillus	weihenstephanensis
Bacillus	xiamenensis
Bacterioplanes	sanyensis
Bacteriovorax	marinus
Bacteriovorax	stolpii
Bacterium	GD-2
Bacteroidales	bacterium
Bacteroides	caccae
Bacteroides	caecimuris
Bacteroides	cellulosilyticus
Bacteroides	dorei
Bacteroides	fragilis
Bacteroides	helcogenes
Bacteroides	heparinolyticus
Bacteroides	ovatus
Bacteroides	salanitronis
Bacteroides	thetaiotaomicron
Bacteroides	vulgatus
Bacteroides	zoogleoformans
Bacteroidetes	bacterium
Barnesiella	viscericola
Bartonella	ancashensis
Bartonella	apis
Bartonella	australis
Bartonella	bacilliformis
Bartonella	clarridgeiae
Bartonella	grahamii
Bartonella	henselae
Bartonella	henselae
Bartonella	quintana
Bartonella	sp.
Bartonella	tribocorum
Bartonella	vinsonii
Basilea	psittacipulmonis
Bathymodiolus	thermophilus
Baumannia	cicadellinicola
Bdellovibrio	bacteriovorus
Bdellovibrio	exovorus
Beggiatoa	leptomitoformis
Beijerinckia	indica
Belliella	baltica
Bernardetia	litoralis
Betaproteobacteria	bacterium
Beta	proteobacterium
Beutenbergia	cavernae
Bibersteinia	trehalosi
Bifidobacterium	actinocoloniiforme
Bifidobacterium	adolescentis
Bifidobacterium	angulatum
Bifidobacterium	animalis
Bifidobacterium	asteroides
Bifidobacterium	bifidum
Bifidobacterium	breve
Bifidobacterium	catenulatum
Bifidobacterium	choerinum
Bifidobacterium	coryneforme
Bifidobacterium	dentium
Bifidobacterium	indicum
Bifidobacterium	kashiwanohense
Bifidobacterium	longum
Bifidobacterium	pseudocatenulatum
Bifidobacterium	pseudolongum
Bifidobacterium	scardovii
Bifidobacterium	thermophilum
Blastochloris	viridis
Blastococcus	saxobsidens
Blastomonas	fulva
Blastomonas	sp.
Blattabacterium	clevelandi
Blattabacterium	cuenoti
Blattabacterium	punctulatus
Blattabacterium	sp.
Blautia	hansenii
Blautia	sp.
Blochmannia	endosymbiont
Blochmannia	floridanus
Bordetella	avium
Bordetella	bronchialis
Bordetella	bronchiseptica
Bordetella	flabilis
Bordetella	genomosp.
Bordetella	hinzii
Bordetella	holmesii
Bordetella	parapertussis
Bordetella	pertussis
Bordetella	petrii
Bordetella	pseudohinzii
Bordetella	sp.
Bordetella	trematum
Borrelia	afzelii
Borrelia	anserina
Borrelia	burgdorferi
Borrelia	duttonii
Borrelia	garinii
Borrelia	hermsii
Borrelia	mayonii
Borrelia	miyamotoi
Borrelia	parkeri
Borrelia	recurrentis
Borrelia	turcica
Borrelia	turicatae
Borreliella	bavariensis
Borreliella	bissettii
Borreliella	burgdorferi
Borreliella	garinii
Borreliella	valaisiana
Bosea	sp.
Bosea	vaviloviae
Brachybacterium	faecium
Brachybacterium	ginsengisoli
Brachybacterium	saurashtrense
Brachybacterium	sp.
Brachyspira	hampsonii
Brachyspira	hyodysenteriae
Brachyspira	intermedia
Brachyspira	murdochii
Brachyspira	pilosicoli
Bradymonas	sediminis
Bradyrhizobium	diazoefficiens
Bradyrhizobium	icense
Bradyrhizobium	japonicum
Bradyrhizobium	oligotrophicum
Bradyrhizobium	ottawaense
Bradyrhizobium	sp.
Brenneria	goodwinii
Breoghania	sp.
Brevibacillus	brevis
Brevibacillus	formosus
Brevibacillus	laterosporus
Brevibacterium	aurantiacum
[Brevibacterium]	flavum
Brevibacterium	linens
Brevundimonas	naejangsanensis
Brevundimonas	sp.
Brevundimonas	subvibrioides
Brevundimonas	vesicularis
Brochothrix	thermosphacta
Brucella	abortus
Brucella	canis
Brucella	ceti
Brucella	melitensis
Brucella	microti
Brucella	ovis
Brucella	pinnipedialis
Brucella	sp.
Brucella	suis
Buchnera	aphidicola
Burkholderia	ambifaria
Burkholderia	cenocepacia
Burkholderia	cepacia
Burkholderia	contaminans
Burkholderia	diffusa
Burkholderia	dolosa
Burkholderia	gladioli
Burkholderia	glumae
Burkholderia	lata
Burkholderia	latens
Burkholderiales	bacterium
Burkholderia	mallei
Burkholderia	metallica
Burkholderia	multivorans
Burkholderia	oklahomensis
Burkholderia	plantarii
Burkholderia	pseudomallei
Burkholderia	pseudomultivorans
Burkholderia	pyrrocinia
Burkholderia	rhizoxinica
Burkholderia	seminalis
Burkholderia	sp.
Burkholderia	stabilis
Burkholderia	stagnalis
Burkholderia	territorii
Burkholderia	thailandensis
Burkholderia	ubonensis
Burkholderia	vietnamiensis
Buttiauxella	sp.
Butyrivibrio	hungatei
Butyrivibrio	proteoclasticus
Caldicellulosiruptor	bescii
Caldicellulosiruptor	hydrothermalis
Caldicellulosiruptor	kristjanssonii
Caldicellulosiruptor	kronotskyensis
Caldicellulosiruptor	lactoaceticus
Caldicellulosiruptor	obsidiansis
Caldicellulosiruptor	owensensis
Caldicellulosiruptor	saccharolyticus
Caldilinea	aerophila
Caldimicrobium	thiodismutans
Caldisericum	exile
Calditerrivibrio	nitroreducens
Caldithrix	abyssi
Calothrix	sp.
Campylobacter	avium
Campylobacter	coli
Campylobacter	concisus
Campylobacter	cuniculorum
Campylobacter	curvus
Campylobacter	fetus
Campylobacter	gracilis
Campylobacter	helveticus
Campylobacter	hepaticus
Campylobacter	hominis
Campylobacter	hyointestinalis
Campylobacter	iguaniorum
Campylobacter	insulaenigrae
Campylobacter	jejuni
Campylobacter	lanienae
Campylobacter	lari
Campylobacter	peloridis
Campylobacter	pinnipediorum
Campylobacter	sp.
Campylobacter	sputorum
Campylobacter	subantarcticus
Campylobacter	ureolyticus
Campylobacter	volucris
Candidatus	Accumulibacter
Candidatus	Acetothermia
Candidatus	Amoebophilus
Candidatus	Arthromitus
Candidatus	Atelocyanobacterium
Candidatus	Azobacteroides
Candidatus	Babela
Candidatus	Baumannia
Candidatus	Blochmannia
Candidatus	Cardinium
Candidatus	Carsonella
Candidatus	Cloacamonas
Candidatus	Dependentiae
Candidatus	Desulforudis
Candidatus	Desulfovibrio
Candidatus	Endolissoclinum
Candidatus	Endomicrobium
Candidatus	Erwinia
Candidatus	Evansia
Candidatus	Filomicrobium
Candidatus	Fokinia
Candidatus	Fonsibacter
Candidatus	Fukatsuia
Candidatus	Gracilibacteria
Candidatus	Hamiltonella
Candidatus	Ishikawaella
Candidatus	Izimaplasma
Candidatus	Kinetoplastibacterium
Candidatus	Koribacter
Candidatus	Kuenenia
Candidatus	Liberibacter
Candidatus	Methylopumilus
Candidatus	Midichloria
Candidatus	Moranella
Candidatus	Nanopelagicus
Candidatus	Nasuia
Candidatus	Nitrosoglobus
Candidatus	Nitrospira
Candidatus	Nucleicultrix
Candidatus	Pantoea
Candidatus	Paracaedibacter
Candidatus	Pelagibacter
Candidatus	Phycorickettsia
Candidatus	Phytoplasma
Candidatus	Planktophila
Candidatus	Portiera
Candidatus	Profftella
Candidatus	Puniceispirillum
Candidatus	Purcelliella
Candidatus	Rhodoluna
Candidatus	Riesia
Candidatus	Ruthia
Candidatus	Saccharibacteria
Candidatus	Sodalis
Candidatus	Solibacter
Candidatus	Sulcia
Candidatus	Symbiobacter
Candidatus	Tachikawaea
Candidatus	Thiodictyon
Candidatus	Thioglobus
Candidatus	Tremblaya
Candidatus	Uzinura
Candidatus	Vesicomyosocius
Candidatus	Walczuchella
Candidatus	Xiphinematobacter
Capnocytophaga	canimorsus
Capnocytophaga	cynodegmi
Capnocytophaga	gingivalis
Capnocytophaga	haemolytica
Capnocytophaga	leadbetteri
Capnocytophaga	ochracea
Capnocytophaga	sp.
Capnocytophaga	sputigena
Capnocytophaga	stomatis
Carboxydocella	thermautotrophica
Carboxydothermus	hydrogenoformans
Cardinium	endosymbiont
Carnobacterium	divergens
Carnobacterium	inhibens
Carnobacterium	maltaromaticum
Carnobacterium	sp.
Castellaniella	defragrans
Catenovulum	sp.
Catenulispora	acidiphila
Caulobacteraceae	bacterium
Caulobacter	crescentus
Caulobacter	flavus
Caulobacter	henricii
Caulobacter	mirabilis
Caulobacter	segnis
Caulobacter	sp.
Caulobacter	vibrioides
Cedecea	neteri
Celeribacter	ethanolicus
Celeribacter	indicus
Celeribacter	manganoxidans
Celeribacter	marinus
Cellulomonas	fimi
Cellulomonas	flavigena
Cellulomonas	gilvus
Cellulomonas	sp.
Cellulophaga	algicola
Cellulophaga	baltica
Cellulophaga	lytica
Cellulosimicrobium	cellulans
Cellulosimicrobium	sp.
Cellvibrio	japonicus
Cellvibrio	sp.
Chania	multitudinisentens
Chelativorans	sp.
Chelatococcus	daeguensis
Chelatococcus	sp.
Chitinophagaceae	bacterium
Chitinophaga	pinensis
Chlamydia	abortus
Chlamydia	avium
Chlamydia	felis
Chlamydia	gallinacea
Chlamydia	muridarum
Chlamydia	pecorum
Chlamydia	pneumoniae
Chlamydia	psittaci
Chlamydia	sp.
Chlamydia	suis
Chlamydia	trachomatis
Chlamydophila	abortus
Chlamydophila	caviae
Chlamydophila	pecorum
Chlamydophila	pneumoniae
Chloracidobacterium	thermophilum
Chlorobaculum	limnaeum
Chlorobaculum	parvum
Chlorobium	chlorochromatii
Chlorobium	limicola
Chlorobium	luteolum
Chlorobium	phaeobacteroides
Chlorobium	phaeovibrioides
Chlorobium	tepidum
Chloroflexus	aggregans
Chloroflexus	aurantiacus
Chloroflexus	sp.
Chloroherpeton	thalassium
Chondrocystis	sp.
Chondromyces	crocatus
Christensenella	minuta
Christensenella	sp.
Chromatiaceae	bacterium
Chromobacterium	rhizoryzae
Chromobacterium	sp.
Chromobacterium	vaccinii
Chromobacterium	violaceum
Chromohalobacter	salexigens
Chroococcidiopsis	thermalis
Chryseobacterium	arthrosphaerae
Chryseobacterium	balustinum
Chryseobacterium	bernardetii
Chryseobacterium	camelliae
Chryseobacterium	carnipullorum
Chryseobacterium	carnis
Chryseobacterium	gallinarum
Chryseobacterium	glaciei
Chryseobacterium	haifense
Chryseobacterium	indologenes
Chryseobacterium	indoltheticum
Chryseobacterium	joostei
Chryseobacterium	lactis
Chryseobacterium	nakagawai
Chryseobacterium	piperi
Chryseobacterium	shandongense
Chryseobacterium	sp.
Chryseobacterium	taklimakanense
Chryseolinea	sp.
Citrobacter	amalonaticus
Citrobacter	braakii
Citrobacter	farmeri
Citrobacter	freundii
Citrobacter	koseri
Citrobacter	pasteurii
Citrobacter	rodentium
Citrobacter	sp.
Citrobacter	werkmanii
Citrobacter	youngae
Citromicrobium	sp.
Clavibacter	insidiosus
Clavibacter	michiganensis
Cloacibacillus	porcorum
Cloacibacterium	normanense
Clostridiaceae	bacterium
Clostridiales	bacterium
Clostridioides	difficile
Clostridium	aceticum
Clostridium	acetobutylicum
Clostridium	autoethanogenum
Clostridium	baratii
Clostridium	beijerinckii
[Clostridium]	bolteae
Clostridium	bornimense
Clostridium	botulinum
Clostridium	butyricum
Clostridium	carboxidivorans
[Clostridium]	cellulolyticum
[Clostridium]	cellulosi
Clostridium	cellulovorans
Clostridium	chauvoei
[Clostridium]	clariflavum
Clostridium	cochlearium
Clostridium	difficile
Clostridium	drakei
Clostridium	estertheticum
Clostridium	formicaceticum
Clostridium	isatidis
Clostridium	kluyveri
Clostridium	lentocellum
Clostridium	ljungdahlii
Clostridium	novyi
Clostridium	pasteurianum
Clostridium	perfringens
[Clostridium]	propionicum
Clostridium	saccharobutylicum
[Clostridium]	saccharolyticum
Clostridium	saccharoperbutylacetonicum
Clostridium	scatologenes
Clostridium	septicum
Clostridium	sp.
Clostridium	sporogenes
[Clostridium]	stercorarium
Clostridium	sticklandii
Clostridium	taeniosporum
Clostridium	tetani
[Clostridium]	thermosuccinogenes
Clostridium	tyrobutyricum
Cnuibacter	physcomitrellae
Cobetia	marina
Cohnella	sp.
Collimonas	arenae
Collimonas	fungivorans
Collimonas	pratensis
Collinsella	aerofaciens
Colwellia	beringensis
Colwellia	psychrerythraea
Colwellia	sp.
Comamonadaceae	bacterium
Comamonas	kerstersii
Comamonas	serinivorans
Comamonas	testosteroni
Commensalibacter	sp.
complete	chromosome
Conexibacter	woesei
Confluentimicrobium	sp.
Coprothermobacter	proteolyticus
Coraliomargarita	akajimensis
Corallococcus	coralloides
Coriobacteriaceae	bacterium
Coriobacterium	glomerans
Corynebacterium	ammoniagenes
Corynebacterium	aquilae
Corynebacterium	argentoratense
Corynebacterium	atypicum
Corynebacterium	aurimucosum
Corynebacterium	callunae
Corynebacterium	camporealensis
Corynebacterium	casei
Corynebacterium	choanis
Corynebacterium	crudilactis
Corynebacterium	cystitidis
Corynebacterium	deserti
Corynebacterium	diphtheriae
Corynebacterium	doosanense
Corynebacterium	efficiens
Corynebacterium	epidermidicanis
Corynebacterium	falsenii
Corynebacterium	flavescens
Corynebacterium	frankenforstense
Corynebacterium	geronticis
Corynebacterium	glaucum
Corynebacterium	glutamicum
Corynebacterium	glyciniphilum
Corynebacterium	halotolerans
Corynebacterium	humireducens
Corynebacterium	imitans
Corynebacterium	jeikeium
Corynebacterium	kroppenstedtii
Corynebacterium	kutscheri
Corynebacterium	lactis
Corynebacterium	marinum
Corynebacterium	maris
Corynebacterium	minutissimum
Corynebacterium	mustelae
Corynebacterium	phocae
Corynebacterium	provencense
Corynebacterium	pseudopelargi
Corynebacterium	pseudotuberculosis
Corynebacterium	renale
Corynebacterium	resistens
Corynebacterium	simulans
Corynebacterium	singulare
Corynebacterium	sp.
Corynebacterium	sphenisci
Corynebacterium	stationis
Corynebacterium	striatum
Corynebacterium	terpenotabidum
Corynebacterium	testudinoris
Corynebacterium	ulcerans
Corynebacterium	urealyticum
Corynebacterium	ureicelerivorans
Corynebacterium	uterequi
Corynebacterium	variabile
Corynebacterium	vitaeruminis
Corynebacterium	xerosis
Coxiella	burnetii
Coxiella	endosymbiont
Coxiella-like	endosymbiont
Crinalium	epipsammum
Croceibacter	atlanticus
Croceicoccus	marinus
Croceicoccus	naphthovorans
Cronobacter	condimenti
Cronobacter	dublinensis
Cronobacter	malonaticus
Cronobacter	malonaticus
Cronobacter	muytjensii
Cronobacter	sakazakii
Cronobacter	turicensis
Cronobacter	universalis
Cryobacterium	arcticum
Cryobacterium	sp.
Cryptobacterium	curtum
Cupriavidus	basilensis
Cupriavidus	gilardii
Cupriavidus	metallidurans
Cupriavidus	necator
Cupriavidus	pauculus
Cupriavidus	sp.
Curtobacterium	pusillum
Curtobacterium	sp.
Cutibacterium	acnes
Cutibacterium	avidum
Cutibacterium	granulosum
Cyanobacterium	aponinum
Cyanobacterium	endosymbiont
Cyanobium	gracile
Cyanobium	sp.
Cyanothece	sp.
Cyclobacterium	amurskyense
Cyclobacterium	marinum
Cycloclasticus	sp.
Cycloclasticus	zancles
Cystobacter	fuscus
Cytophaga	hutchinsonii
Dactylococcopsis	salina
Dechloromonas	aromatica
Dechloromonas	sp.
Dechlorosoma	suillum
Deferribacter	desulfuricans
Defluviimonas	alba
Defluviitoga	tunisiensis
Dehalobacterium	formicoaceticum
Dehalobacter	restrictus
Dehalobacter	sp.
Dehalococcoides	mccartyi
Dehalococcoides	sp.
Dehalogenimonas	formicexedens
Dehalogenimonas	lykanthroporepellens
Deinococcus	actinosclerus
Deinococcus	deserti
Deinococcus	ficus
Deinococcus	geothermalis
Deinococcus	gobiensis
Deinococcus	maricopensis
Deinococcus	peraridilitoris
Deinococcus	proteolyticus
Deinococcus	puniceus
Deinococcus	radiodurans
'Deinococcus	soli'
Deinococcus	sp.
Deinococcus	swuensis
Deinococcus	wulumuqiensis
Delftia	acidovorans
Delftia	sp.
Delftia	tsuruhatensis
Denitrobacterium	detoxificans
Denitrovibrio	acetiphilus
Dermabacter	vaginalis
Dermacoccus	nishinomiyaensis
Dermatophilus	congolensis
Desulfarculus	baarsii
Desulfatibacillum	alkenivorans
Desulfitobacterium	dehalogenans
Desulfitobacterium	dichloroeliminans
Desulfitobacterium	hafniense
Desulfitobacterium	metallireducens
Desulfobacca	acetoxidans
Desulfobacterium	autotrophicum
Desulfobacula	toluolica
Desulfobulbus	sp.
Desulfocapsa	sulfexigens
Desulfococcus	multivorans
Desulfococcus	oleovorans
Desulfohalobium	retbaense
Desulfomicrobium	baculatum
Desulfomicrobium	orale
Desulfomonile	tiedjei
Desulfosporosinus	acidiphilus
Desulfosporosinus	meridiei
Desulfosporosinus	orientis
Desulfotalea	psychrophila
Desulfotomaculum	acetoxidans
Desulfotomaculum	ferrireducens
Desulfotomaculum	gibsoniae
Desulfotomaculum	nigrificans
Desulfotomaculum	reducens
Desulfotomaculum	ruminis
Desulfovibrio	aespoeensis
Desulfovibrio	africanus
Desulfovibrio	alaskensis
Desulfovibrio	desulfuricans
Desulfovibrio	fairfieldensis
Desulfovibrio	magneticus
Desulfovibrio	piger
Desulfovibrio	profundus
Desulfovibrio	salexigens
Desulfovibrio	sp.
Desulfovibrio	vulgaris
Desulfurella	acetivorans
Desulfurispirillum	indicum
Desulfurivibrio	alkaliphilus
Desulfurobacterium	thermolithotrophum
Desulfuromonas	soudanensis
Desulfuromonas	sp.
Devosia	sp.
Devriesea	agamarum
Dialister	pneumosintes
Dialister	sp.
Diaphorobacter	polyhydroxybutyrativorans
Dichelobacter	nodosus
Dickeya	dadantii
Dickeya	dianthicola
Dickeya	fangzhongdai
Dickeya	solani
Dickeya	sp.
Dickeya	zeae
Dictyoglomus	thermophilum
Dictyoglomus	turgidum
Dietzia	lutea
Dietzia	psychralcaliphila
Dietzia	sp.
Dietzia	timorensis
Dinoroseobacter	shibae
Dokdonella	koreensis
Dokdonia	donghaensis
Dokdonia	sp.
Draconibacterium	orientale
Dyadobacter	fermentans
Dyella	japonica
Dyella	jiangningensis
Dyella	thiooxydans
Echinicola	strongylocentroti
Echinicola	vietnamensis
Ectothiorhodospira	sp.
Edwardsiella	anguillarum
Edwardsiella	hoshinae
Edwardsiella	ictaluri
Edwardsiella	piscicida
Edwardsiella	sp.
Edwardsiella	tarda
Eggerthellaceae	bacterium
Eggerthella	lenta
Eggerthella	sp.
Ehrlichia	canis
Ehrlichia	chaffeensis
Ehrlichia	muris
Ehrlichia	ruminantium
Ehrlichia	sp.
Eikenella	corrodens
Elizabethkingia	anophelis
Elizabethkingia	endophytica
Elizabethkingia	genomosp.
Elizabethkingia	meningoseptica
Elizabethkingia	miricola
Elusimicrobium	minutum
Endomicrobium	proavitum
Endosymbiont	of
Endosymbiont	'TC1'
Ensifer	adhaerens
Ensifer	sojae
Enterobacter	aerogenes
Enterobacter	asburiae
Enterobacter	bugandensis
Enterobacter	cancerogenus
Enterobacter	cloacae
Enterobacter	hormaechei
Enterobacteriaceae	bacterium
Enterobacter	kobei
Enterobacter	lignolyticus
Enterobacter	ludwigii
Enterobacter	roggenkampii
Enterobacter	sp.
Enterobacter	xiangfangensis
Enterococcus	casseliflavus
Enterococcus	cecorum
Enterococcus	durans
Enterococcus	faecalis
Enterococcus	faecium
Enterococcus	gallinarum
Enterococcus	gilvus
Enterococcus	hirae
Enterococcus	mundtii
Enterococcus	sp.
Enterococcus	thailandicus
Entomoplasma	freundtii
Entomoplasma	luminosum
Entomoplasma	melaleucae
Entomoplasma	somnilux
Erwinia	amylovora
Erwinia	billingiae
Erwinia	carotovora
Erwinia	persicina
Erwinia	pyrifoliae
Erwinia	sp.
Erwinia	tasmaniensis
Erysipelothrix	larvae
Erysipelothrix	rhusiopathiae
Erysipelothrix	sp.
Erysipelotrichaceae	bacterium
Erythrobacter	atlanticus
Erythrobacter	flavus
Erythrobacter	gangjinensis
Erythrobacter	litoralis
Erythrobacter	seohaensis
Erythrobacter	sp.
Escherichia	albertii
Escherichia	coli
Escherichia	fergusonii
Escherichia	marmotae
Ethanoligenens	harbinense
[Eubacterium]	eligens
[Eubacterium]	hallii
Eubacterium	limosum
[Eubacterium]	rectale
Eubacterium	sp.
Eubacterium	sulci
Euzebya	sp.
Euzebyella	marina
Exiguobacterium	antarcticum
Exiguobacterium	sibiricum
Exiguobacterium	sp.
Ezakiella	sp.
Faecalibacterium	prausnitzii
Faecalibaculum	rodentium
Fastidiosipila	sanguinis
Ferrimonas	balearica
Ferriphaselus	amnicola
Fervidobacterium	islandicum
Fervidobacterium	nodosum
Fervidobacterium	pennivorans
Fibrella	sp.
Fibrobacter	succinogenes
Fictibacillus	arsenicus
Fictibacillus	phosphorivorans
Filifactor	alocis
Filimonas	lacunae
Fimbriimonas	ginsengisoli
Finegoldia	magna
Fischerella	sp.
Flammeovirgaceae	bacterium
Flammeovirga	sp.
Flavisolibacter	tropicus
Flavivirga	eckloniae
Flavobacteriaceae	bacterium
Flavobacterium	anhuiense
Flavobacterium	arcticum
Flavobacterium	branchiophilum
Flavobacterium	columnare
Flavobacterium	communis
Flavobacterium	crassostreae
Flavobacterium	faecale
Flavobacterium	gilvum
Flavobacterium	indicum
Flavobacterium	johnsoniae
Flavobacterium	psychrophilum
Flavobacterium	sp.
Flavonifractor	plautii
Flexistipes	sinusarabici
Fluviicola	taffensis
Formosa	sp.
Francisella	cf.
Francisella	halioticida
Francisella	hispaniensis
Francisella	noatunensis
Francisella	persica
Francisella	philomiragia
Francisella	sp.
Francisella	tularensis
Frankia	alni
Frankia	casuarinae
Frankia	inefficax
Frankia	sp.
Frankia	symbiont
Frateuria	aurantia
Frischella	perrara
Frondihabitans	sp.
Fuerstia	marisgermanicae
Fusobacterium	gonidiaformans
Fusobacterium	hwasookii
Fusobacterium	mortiferum
Fusobacterium	necrophorum
Fusobacterium	nucleatum
Fusobacterium	periodonticum
Fusobacterium	ulcerans
Fusobacterium	varium
Gallaecimonas	sp.
Gallibacterium	anatis
Gallionella	capsiferriformans
Gammaproteobacteria	bacterium
gamma	proteobacterium
Gardnerella	vaginalis
Geitlerinema	sp.
Gemella	morbillorum
Gemella	sp.
Geminocystis	sp.
Gemmata	obscuriglobus
Gemmata	sp.
Gemmatimonas	aurantiaca
Gemmatimonas	phototrophica
Gemmatirosa	kalamazoonesis
Gemmobacter	sp.
Geoalkalibacter	subterraneus
Geobacillus	genomosp.
Geobacillus	kaustophilus
Geobacillus	lituanicus
Geobacillus	sp.
Geobacillus	stearothermophilus
Geobacillus	subterraneus
Geobacillus	thermocatenulatus
Geobacillus	thermodenitrificans
Geobacillus	thermoleovorans
Geobacter	anodireducens
Geobacter	bemidjiensis
Geobacter	daltonii
Geobacter	lovleyi
Geobacter	metallireducens
Geobacter	pickeringii
Geobacter	sp.
Geobacter	sulfurreducens
Geobacter	uraniireducens
Geodermatophilus	obscurus
Georgenia	sp.
Geosporobacter	ferrireducens
Gibbsiella	quercinecans
Gilliamella	apicola
Glaciecola	nitratireducens
Glaciecola	sp.
Glaesserella	parasuis
Glaesserella	sp.
Gloeobacter	kilaueensis
Gloeobacter	violaceus
Gloeocapsa	sp.
Gluconacetobacter	diazotrophicus
Gluconobacter	albidus
Gluconobacter	oxydans
Glutamicibacter	halophytocola
Glutamicibacter	nicotianae
Gordonia	bronchialis
Gordonia	iterans
Gordonia	polyisoprenivorans
Gordonia	rubripertincta
Gordonia	sp.
Gordonia	terrae
Gordonibacter	sp.
Gordonibacter	urolithinfaciens
Gottschalkia	acidurici
Gramella	flava
Gramella	forsetii
Gramella	sp.
Granulibacter	bethesdensis
Granulicella	mallensis
Granulicella	tundricola
Granulosicoccus	antarcticus
Grimontia	hollisae
Gryllotalpicola	sp.
Gynuella	sunshinyii
Haematospirillum	jordaniae
Haemophilus	aegyptius
[Haemophilus]	ducreyi
Haemophilus	ducreyi
Haemophilus	haemolyticus
Haemophilus	influenzae
Haemophilus	parainfluenzae
[Haemophilus]	parasuis
Haemophilus	parasuis
Haemophilus	pittmaniae
Haemophilus	somnus
Haemophilus	sp.
Hafnia	alvei
Hafnia	paralvei
Hafnia	sp.
Hahella	chejuensis
Halanaerobium	hydrogeniformans
Halanaerobium	praevalens
Haliangium	ochraceum
Halioglobus	japonicus
Halioglobus	pacificus
Haliscomenobacter	hydrossis
Halobacillus	halophilus
Halobacillus	mangrovi
Halobacteriovorax	marinus
Halobacteriovorax	sp.
Halobacteroides	halobius
Halocynthiibacter	arcticus
Halomicronema	hongdechloris
Halomonas	aestuarii
Halomonas	alkaliphila
Halomonas	beimenensis
Halomonas	campaniensis
Halomonas	chromatireducens
Halomonas	elongata
Halomonas	huangheensis
Halomonas	hydrothermalis
Halomonas	sp.
Halomonas	venusta
Halorhodospira	halochloris
Halorhodospira	halophila
Halotalea	alkalilenta
Halothece	sp.
Halothermothrix	orenii
Halothiobacillus	neapolitanus
Halothiobacillus	sp.
Hartmannibacter	diazotrophicus
Helicobacter	acinonychis
Helicobacter	apodemus
Helicobacter	bilis
Helicobacter	cetorum
Helicobacter	cinaedi
Helicobacter	felis
Helicobacter	hepaticus
Helicobacter	himalayensis
Helicobacter	mustelae
Helicobacter	pylori
Helicobacter	sp.
Helicobacter	typhlonius
Heliobacterium	modesticaldum
Herbaspirillum	frisingense
Herbaspirillum	hiltneri
Herbaspirillum	rubrisubalbicans
Herbaspirillum	seropedicae
Herbaspirillum	sp.
Herbinix	sp.
Herbivorax	saccincola
Herminiimonas	arsenicoxydans
Herminiimonas	sp.
Hippea	maritima
Hirschia	baltica
Histophilus	somni
Hoeflea	sp.
Hoyosella	subflava
Humibacter	sp.
Hydrogenobacter	thermophilus
Hydrogenobaculum	sp.
Hydrogenophaga	crassostreae
Hydrogenophaga	sp.
Hydrogenophilus	thermoluteolus
Hydromonas	sp.
Hymenobacter	nivis
Hymenobacter	sedentarius
Hymenobacter	sp.
Hymenobacter	swuensis
Hyphomicrobium	denitrificans
Hyphomicrobium	nitrativorans
Hyphomicrobium	sp.
Hyphomonas	neptunium
Hyphomonas	sp.
Ichthyobacterium	seriolicida
Idiomarina	loihiensis
Idiomarina	piscisalsi
Idiomarina	sp.
Ignavibacterium	album
Ilyobacter	polytropus
Immundisolibacter	cernigliae
Intestinimonas	butyriciproducens
Intrasporangium	calvum
Isoptericola	dokdonensis
Isoptericola	variabilis
Isosphaera	pallida
Janibacter	indicus
Jannaschia	sp.
Janthinobacterium	agaricidamnosum
Janthinobacterium	sp.
Janthinobacterium	svalbardensis
Jeongeupia	sp.
Jeotgalibaca	dankookensis
Jeotgalibaca	sp.
Jeotgalibacillus	malaysiensis
Jonesia	denitrificans
Kangiella	geojedonensis
Kangiella	koreensis
Kangiella	profundi
Kangiella	sediminilitoris
Ketobacter	alkanivorans
Ketogulonicigenium	robustum
Ketogulonicigenium	vulgare
Ketogulonigenium	vulgarum
Kibdelosporangium	phytohabitans
Kineococcus	radiotolerans
Kingella	kingae
Kiritimatiella	glycovorans
Kitasatospora	albolonga
Kitasatospora	aureofaciens
Kitasatospora	setae
Kitasatospora	sp.
Klebsiella	aerogenes
Klebsiella	michiganensis
Klebsiella	oxytoca
Klebsiella	pneumoniae
Klebsiella	quasipneumoniae
Klebsiella	quasivariicola
Klebsiella	sp.
Klebsiella	variicola
Kluyvera	intermedia
Kocuria	flava
Kocuria	palustris
Kocuria	rhizophila
Kocuria	sp.
Komagataeibacter	europaeus
Komagataeibacter	medellinensis
Komagataeibacter	nataicola
Komagataeibacter	saccharivorans
Komagataeibacter	xylinus
Kordia	sp.
Kosakonia	cowanii
Kosakonia	oryzae
Kosakonia	radicincitans
Kosakonia	sacchari
Kosakonia	sp.
Kosmotoga	olearia
Kosmotoga	pacifica
Kozakia	baliensis
Kribbella	flavida
Kurthia	sp.
Kushneria	marisflavi
Kushneria	sp.
Kutzneria	albida
Kyrpidia	sp.
Kyrpidia	tusciae
Kytococcus	sedentarius
Labrenzia	aggregata
Labrenzia	sp.
Laceyella	sp.
Lachnoanaerobaculum	umeaense
Lachnoclostridium	phytofermentans
Lachnoclostridium	sp.
Lachnospiraceae	bacterium
Lacimicrobium	alkaliphilum
Lacinutrix	sp.
Lacinutrix	venerupis
Lactobacillales	bacterium
Lactobacillus	acetotolerans
Lactobacillus	acidipiscis
Lactobacillus	acidophilus
Lactobacillus	agilis
Lactobacillus	alimentarius
Lactobacillus	allii
Lactobacillus	amylolyticus
Lactobacillus	amylophilus
Lactobacillus	amylovorus
Lactobacillus	apis
Lactobacillus	backii
Lactobacillus	bombi
Lactobacillus	brevis
Lactobacillus	buchneri
Lactobacillus	casei
Lactobacillus	coryniformis
Lactobacillus	crispatus
Lactobacillus	crustorum
Lactobacillus	curieae
Lactobacillus	curvatus
Lactobacillus	delbrueckii
Lactobacillus	farciminis
Lactobacillus	fermentum
Lactobacillus	gallinarum
Lactobacillus	gasseri
Lactobacillus	ginsenosidimutans
Lactobacillus	heilongjiangensis
Lactobacillus	helsingborgensis
Lactobacillus	helveticus
Lactobacillus	hokkaidonensis
Lactobacillus	jensenii
Lactobacillus	johnsonii
Lactobacillus	kefiranofaciens
Lactobacillus	koreensis
Lactobacillus	kullabergensis
Lactobacillus	kunkeei
Lactobacillus	lindneri
Lactobacillus	mucosae
Lactobacillus	murinus
Lactobacillus	oligofermentans
Lactobacillus	parabuchneri
Lactobacillus	paracasei
Lactobacillus	paracollinoides
Lactobacillus	paraplantarum
Lactobacillus	pentosus
Lactobacillus	plantarum
Lactobacillus	reuteri
Lactobacillus	reuteri
Lactobacillus	rhamnosus
Lactobacillus	ruminis
Lactobacillus	sakei
Lactobacillus	salivarius
Lactobacillus	sanfranciscensis
Lactobacillus	sp.
Lactobacillus	zymae
Lactococcus	garvieae
Lactococcus	lactis
Lactococcus	piscium
Lactococcus	raffinolactis
Lactococcus	sp.
Lacunisphaera	limnophila
Laribacter	hongkongensis
Lawsonella	clevelandensis
Lawsonia	intracellularis
Leadbetterella	byssophila
Leclercia	adecarboxylata
Leclercia	sp.
Legionella	clemsonensis
Legionella	endosymbiont
Legionella	fallonii
Legionella	hackeliae
Legionella	lansingensis
Legionella	longbeachae
Legionella	oakridgensis
Legionella	pneumophila
Legionella	sainthelensi
Legionella	spiritensis
Legionella	waltersii
Leifsonia	xyli
Leisingera	methylohalidivorans
Lelliottia	amnigena
Lelliottia	nimipressuralis
Lelliottia	sp.
Leminorella	richardii
Length=6667995	Circle
Lentibacillus	amyloliquefaciens
Lentzea	guizhouensis
Leptolyngbya	boryana
Leptolyngbya	sp.
Leptospira	alstonii
Leptospira	biflexa
Leptospira	borgpetersenii
Leptospira	interrogans
Leptospira	kmetyi
Leptospira	mayottensis
Leptospira	santarosai
Leptospirillum	ferriphilum
Leptospirillum	ferrooxidans
Leptospirillum	sp.
Leptothrix	cholodnii
Leptotrichia	buccalis
Leptotrichia	sp.
Leuconostoc	carnosum
Leuconostoc	citreum
Leuconostoc	garlicum
Leuconostoc	gasicomitatum
Leuconostoc	gelidum
Leuconostoc	kimchii
Leuconostoc	lactis
Leuconostoc	mesenteroides
Leuconostoc	sp.
Levyella	sp.
Liberibacter	crescens
Limnobaculum	parvum
Limnochorda	pilosa
Limnohabitans	sp.
Listeria	innocua
Listeria	ivanovii
Listeria	monocytogenes
Listeria	seeligeri
Listeria	welshimeri
Loktanella	vestfoldensis
Lonsdalea	britannica
Luteibacter	rhizovicinus
Luteimonas	sp.
Luteipulveratus	mongoliensis
Luteitalea	pratensis
Lutibacter	profundi
Lutibacter	sp.
Lysinibacillus	fusiformis
Lysinibacillus	sp.
Lysinibacillus	sphaericus
Lysinibacillus	varians
Lysinimonas	sp.
Lysobacter	antibioticus
Lysobacter	capsici
Lysobacter	enzymogenes
Lysobacter	gummosus
Lysobacter	maris
Lysobacter	sp.
Macrococcus	canis
Macrococcus	caseolyticus
Macrococcus	sp.
Mageeibacillus	indolicus
Magnetococcus	marinus
Magnetospira	sp.
Magnetospirillum	gryphiswaldense
Magnetospirillum	magneticum
Magnetospirillum	sp.
Mahella	australiensis
Maize	bushy
Mannheimia	haemolytica
Mannheimia	sp.
Mannheimia	succiniciproducens
Mannheimia	varigena
Maribacter	cobaltidurans
Maribacter	sp.
Maricaulis	maris
Marichromatium	purpuratum
Marinifilaceae	bacterium
Mariniflexile	sp.
Marinilactibacillus	sp.
Marinithermus	hydrothermalis
Marinitoga	piezophila
Marinitoga	sp.
Marinobacter	hydrocarbonoclasticus
Marinobacterium	sp.
Marinobacter	psychrophilus
Marinobacter	salarius
Marinobacter	salinus
Marinobacter	similis
Marinobacter	sp.
Marinomonas	mediterranea
Marinomonas	posidonica
Marinomonas	sp.
Marinovum	algicola
Mariprofundus	aestuarium
Mariprofundus	ferrinatatus
Maritalea	myrionectae
Marivirga	tractuosa
Marivivens	sp.
Martelella	endophytica
Martelella	mediterranea
Martelella	sp.
Massilia	putida
Massilia	sp.
Massilia	timonae
Megamonas	hypermegale
Megasphaera	elsdenii
Megasphaera	hexanoica
Megasphaera	sp.
Meiothermus	ruber
Meiothermus	silvanus
Melaminivora	sp.
Melioribacter	roseus
Melissococcus	plutonius
Melittangium	boletus
Mesoplasma	chauliocola
Mesoplasma	coleopterae
Mesoplasma	entomophilum
Mesoplasma	florum
Mesoplasma	lactucae
Mesoplasma	syrphidae
Mesoplasma	tabanidae
Mesorhizobium	amorphae
Mesorhizobium	australicum
Mesorhizobium	ciceri
Mesorhizobium	loti
Mesorhizobium	opportunistum
Mesorhizobium	sp.
Mesotoga	prima
Metakosakonia	sp.
Methylacidiphilum	fumariolicum
Methylacidiphilum	infernorum
Methylibium	petroleiphilum
Methylobacillus	flagellatus
Methylobacterium	aquaticum
Methylobacterium	extorquens
Methylobacterium	nodulans
Methylobacterium	oryzae
Methylobacterium	phyllosphaerae
Methylobacterium	populi
Methylobacterium	radiotolerans
Methylobacterium	sp.
Methylobacterium	zatmanii
Methylocaldum	marinum
Methyloceanibacter	caenitepidi
Methyloceanibacter	sp.
Methylocella	silvestris
Methylococcus	capsulatus
Methylocystis	bryophila
Methylocystis	rosea
Methylocystis	sp.
Methylomicrobium	alcaliphilum
Methylomicrobium	sp.
Methylomonas	denitrificans
Methylomonas	koyamae
Methylomonas	methanica
Methylomonas	sp.
Methylophaga	frappieri
Methylophaga	nitratireducenticrescens
Methylophilus	sp.
Methylosinus	trichosporium
Methylotenera	mobilis
Methylotenera	versatilis
Methyloversatilis	sp.
Methylovorus	glucosetrophus
Methylovorus	sp.
Methylovulum	psychrotolerans
Micavibrio	aeruginosavorus
Microbacterium	aurum
Microbacterium	chocolatum
Microbacterium	foliorum
Microbacterium	hominis
Microbacterium	paludicola
Microbacterium	sp.
Microbacterium	testaceum
Microbulbifer	agarilyticus
Microbulbifer	sp.
Microbulbifer	thermotolerans
Microcella	alkaliphila
Micrococcus	luteus
Microcoleus	sp.
Microcystis	aeruginosa
Microcystis	sp.
Microcystis	viridis
Microlunatus	phosphovorus
Micromonospora	aurantiaca
Micromonospora	sp.
Micromonospora	tulbaghiae
Micropruina	glycogenica
Microterricola	viridarii
Microvirga	ossetica
Microvirga	sp.
Miniimonas	sp.
Mitsuaria	sp.
Mobiluncus	curtisii
Modestobacter	marinus
Mogibacterium	diversum
Moorea	producens
Moorella	thermoacetica
Moraxella	bovis
Moraxella	bovoculi
Moraxella	catarrhalis
Moraxellaceae	bacterium
Moraxella	osloensis
Moraxella	ovis
Mordavella	sp.
Morganella	morganii
Moritella	viscosa
Moritella	yayanosii
Mucilaginibacter	gotjawali
Mucilaginibacter	sp.
Mucinivorans	hirudinis
Murdochiella	sp.
Muricauda	lutaonensis
Muricauda	ruestringensis
Mycetocola	sp.
Mycobacterium	abscessus
Mycobacterium	africanum
Mycobacterium	aurum
Mycobacterium	avium
Mycobacterium	bovis
Mycobacterium	canettii
Mycobacterium	chelonae
Mycobacterium	chimaera
Mycobacterium	chubuense
Mycobacterium	colombiense
Mycobacterium	dioxanotrophicus
Mycobacterium	fortuitum
Mycobacterium	gilvum
Mycobacterium	goodii
Mycobacterium	haemophilum
Mycobacterium	immunogenum
Mycobacterium	indicus
Mycobacterium	intracellulare
Mycobacterium	kansasii
Mycobacterium	leprae
Mycobacterium	liflandii
Mycobacterium	litorale
Mycobacterium	marinum
Mycobacterium	marseillense
Mycobacterium	neoaurum
Mycobacterium	paragordonae
Mycobacterium	phlei
Mycobacterium	pseudoshottsii
Mycobacterium	rhodesiae
Mycobacterium	shigaense
Mycobacterium	sinense
Mycobacterium	smegmatis
Mycobacterium	sp.
Mycobacterium	stephanolepidis
Mycobacterium	terrae
Mycobacterium	thermoresistibile
Mycobacterium	tuberculosis
Mycobacterium	ulcerans
Mycobacterium	vaccae
Mycobacterium	vanbaalenii
Mycobacterium	yongonense
Mycobacteroides	abscessus
Mycobacteroides	chelonae
Mycolicibacterium	hassiacum
Mycolicibacterium	neoaurum
Mycolicibacterium	smegmatis
Mycoplasma	agalactiae
Mycoplasma	alkalescens
Mycoplasma	anatis
Mycoplasma	anseris
Mycoplasma	arginini
Mycoplasma	arthritidis
Mycoplasma	bovigenitalium
Mycoplasma	bovirhinis
Mycoplasma	bovis
Mycoplasma	bovoculi
Mycoplasma	californicum
Mycoplasma	canadense
Mycoplasma	canis
Mycoplasma	capricolum
Mycoplasma	cloacale
Mycoplasma	crocodyli
Mycoplasma	cynos
Mycoplasma	dispar
Mycoplasma	edwardii
Mycoplasma	fermentans
Mycoplasma	flocculare
Mycoplasma	gallisepticum
Mycoplasma	genitalium
Mycoplasma	haemocanis
Mycoplasma	haemofelis
Mycoplasma	hominis
Mycoplasma	hyopneumoniae
Mycoplasma	hyorhinis
Mycoplasma	hyosynoviae
Mycoplasma	leachii
Mycoplasma	mobile
Mycoplasma	mycoides
Mycoplasma	ovis
Mycoplasma	parvum
Mycoplasma	penetrans
Mycoplasma	phocidae
Mycoplasma	pneumoniae
Mycoplasma	pullorum
Mycoplasma	pulmonis
Mycoplasma	putrefaciens
Mycoplasma	sp.
Mycoplasma	suis
Mycoplasma	synoviae
Mycoplasma	wenyonii
Mycoplasma	yeatsii
Myroides	odoratimimus
Myroides	profundi
Myroides	sp.
Myxococcus	fulvus
Myxococcus	hansupus
Myxococcus	macrosporus
Myxococcus	stipitatus
Myxococcus	xanthus
Nakamurella	multipartita
Nakamurella	sp.
Natranaerobius	thermophilus
Nautilia	profundicola
Negativicoccus	massiliensis
Neisseriaceae	bacterium
Neisseria	cinerea
Neisseria	elongata
Neisseria	gonorrhoeae
Neisseria	lactamica
Neisseria	meningitidis
Neisseria	mucosa
Neisseria	polysaccharea
Neisseria	sicca
Neisseria	sp.
Neisseria	subflava
Neisseria	weaveri
Neisseria	zoodegmatis
Neoasaia	chiangmaiensis
Neomicrococcus	aestuarii
Neorhizobium	galegae
Neorhizobium	galegae
Neorhizobium	sp.
Neorickettsia	helminthoeca
Neorickettsia	risticii
Neorickettsia	sennetsu
Niabella	ginsenosidivorans
Niabella	soli
Niastella	koreensis
Nitratifractor	salsuginis
Nitratireductor	basaltis
Nitratireductor	sp.
Nitratiruptor	sp.
Nitrobacter	hamburgensis
Nitrobacter	winogradskyi
Nitrosococcus	halophilus
Nitrosococcus	oceani
Nitrosococcus	watsonii
Nitrosomonas	communis
Nitrosomonas	europaea
Nitrosomonas	eutropha
Nitrosomonas	sp.
Nitrosomonas	ureae
Nitrosospira	briensis
Nitrosospira	lacus
Nitrosospira	multiformis
Nitrospira	japonica
Nitrospira	moscoviensis
Nitrospira	sp.
Nitrospirillum	amazonense
Niveispirillum	cyanobacteriorum
Nocardia	brasiliensis
Nocardia	cyriacigeorgica
Nocardia	farcinica
Nocardia	nova
Nocardia	seriolae
Nocardia	soli
Nocardia	terpenica
Nocardioides	baekrokdamisoli
Nocardioides	dokdonensis
Nocardioides	sp.
Nocardiopsis	alba
Nocardiopsis	dassonvillei
Nocardiopsis	gilva
Nodularia	spumigena
Nonlabens	dokdonensis
Nonlabens	sediminis
Nonlabens	sp.
Nonomuraea	sp.
Nostocales	cyanobacterium
'Nostoc	azollae'
Nostoc	flagelliforme
Nostoc	punctiforme
Nostoc	sp.
Nostoc	sphaeroides
Novibacillus	thermophilus
Novosphingobium	aromaticivorans
Novosphingobium	pentaromativorans
Novosphingobium	resinovorum
Novosphingobium	sp.
Novosphingobium	tardaugens
Obesumbacterium	proteus
Oblitimonas	alkaliphila
Oceanicoccus	sagamiensis
Oceanimonas	sp.
Oceanisphaera	profunda
Oceanisphaera	sp.
Oceanithermus	profundus
Oceanobacillus	iheyensis
Oceanobacillus	sp.
Ochrobactrum	anthropi
Ochrobactrum	pituitosum
Ochrobactrum	pseudogrignonense
Ochrobactrum	sp.
Octadecabacter	antarcticus
Octadecabacter	arcticus
Octadecabacter	temperatus
Odoribacter	splanchnicus
Oenococcus	oeni
Oleiphilus	messinensis
Oleispira	antarctica
Oligella	urethralis
Oligotropha	carboxidovorans
Olleya	aquimaris
Olleya	sp.
Olsenella	sp.
Olsenella	uli
Onion	yellows
Opitutaceae	bacterium
Opitutus	terrae
Orientia	tsutsugamushi
Ornithinimicrobium	sp.
Ornithobacterium	rhinotracheale
Oscillatoria	acuminata
Oscillatoria	nigro-viridis
Oscillibacter	sp.
Oscillibacter	valericigenes
Ottowia	sp.
Owenweeksia	hongkongensis
Oxalobacter	formigenes
Paenalcaligenes	hominis
Paenarthrobacter	aurescens
Paenibacillus	baekrokdamisoli
Paenibacillus	beijingensis
Paenibacillus	borealis
Paenibacillus	crassostreae
Paenibacillus	donghaensis
Paenibacillus	durus
Paenibacillus	graminis
Paenibacillus	kribbensis
Paenibacillus	larvae
Paenibacillus	lautus
Paenibacillus	lentus
Paenibacillus	mucilaginosus
Paenibacillus	naphthalenovorans
Paenibacillus	odorifer
Paenibacillus	peoriae
Paenibacillus	polymyxa
Paenibacillus	riograndensis
Paenibacillus	sabinae
Paenibacillus	sp.
Paenibacillus	stellifer
Paenibacillus	swuensis
Paenibacillus	terrae
Paenibacillus	xylanexedens
Paenibacillus	yonginensis
Paeniclostridium	sordellii
Paenisporosarcina	sp.
Paludibacter	propionicigenes
Paludisphaera	borealis
Pandoraea	apista
Pandoraea	faecigallinarum
Pandoraea	norimbergensis
Pandoraea	oxalativorans
Pandoraea	pnomenusa
Pandoraea	pnomenusa
Pandoraea	pulmonicola
Pandoraea	sputorum
Pandoraea	thiooxydans
Pandoraea	vervacti
Pannonibacter	phragmitetus
Pantoea	agglomerans
Pantoea	alhagi
Pantoea	ananatis
Pantoea	calida
Pantoea	gaviniae
Pantoea	rwandensis
Pantoea	sp.
Pantoea	stewartii
Pantoea	vagans
Parabacteroides	distasonis
Parabacteroides	sp.
Paraburkholderia	aromaticivorans
Paraburkholderia	caffeinilytica
Paraburkholderia	caledonica
Paraburkholderia	caribensis
Paraburkholderia	fungorum
Paraburkholderia	graminis
Paraburkholderia	hospita
Paraburkholderia	phenoliruptrix
Paraburkholderia	phymatum
Paraburkholderia	phytofirmans
Paraburkholderia	sp.
Paraburkholderia	sprentiae
Paraburkholderia	terrae
Paraburkholderia	terricola
Paraburkholderia	xenovorans
Parachlamydia	acanthamoebae
Paracoccus	aminophilus
Paracoccus	aminovorans
Paracoccus	contaminans
Paracoccus	denitrificans
Paracoccus	mutanolyticus
Paracoccus	sp.
Paracoccus	yeei
Paracoccus	zhejiangensis
Parageobacillus	thermoglucosidasius
Paraglaciecola	psychrophila
Paraliobacillus	sp.
Paraphotobacterium	marinum
Parasaccharibacter	apium
Parascardovia	denticolens
Parvibaculum	lavamentivorans
Parvimonas	micra
Parvularcula	bermudensis
Pasteurella	dagmatis
Pasteurella	multocida
Paucibacter	sp.
Paucimonas	lemoignei
Pectobacterium	atrosepticum
Pectobacterium	carotovorum
Pectobacterium	parmentieri
Pectobacterium	polaris
Pectobacterium	wasabiae
Pediococcus	acidilactici
Pediococcus	claussenii
Pediococcus	damnosus
Pediococcus	inopinatus
Pediococcus	pentosaceus
Pedobacter	cryoconitis
Pedobacter	ginsengisoli
Pedobacter	heparinus
Pedobacter	sp.
Pedobacter	steynii
Pelagibaca	abyssi
Pelagibacterium	halotolerans
Pelobacter	acetylenicus
Pelobacter	carbinolicus
Pelobacter	propionicus
Pelobacter	sp.
[truncated: 923 more rows]
