# Supplementary material for: Towards facilitated interpretation of shotgun metagenomics long-read sequencing data analyzed with KMA for the detection of bacterial pathogens and their antimicrobial resistance genes
Source: Front Microbiol. 2024 Apr 4;15:1336532. doi: 10.3389/fmicb.2024.1336532 (PMC11042533; doi:10.3389/fmicb.2024.1336532)
Supplement: Supplementary file 1 [file Data_Sheet_1.zip › Supplementary File 7.xlsx]

## Sheet: Sheet1
Supplementary file S7: Species and AMR gene composition of the MCSI and MCSII
MCS species	Even distribution (MCSI) (%)*	Log distribution (MCSII) (%)*	ResFinder results**
			Locus	% Identity	HSP/Locus length	Contig	Position in contig	Antibiotic(s)	Accession
Listeria monocytogenes	12	89.1	fosX_2	92.56	403/402	Listeria_monocytogenes_complete_genome	2843796..2844197	fosfomycin	AL591981
Pseudomonas aeruginosa	12	8.9	aph(3')-IIb_2	99.01	807/807	Pseudomonas_aeruginosa_complete_genome	646953..647759	aminoglycoside	CP006832
			blaOXA-486_1	99.75	789/789	Pseudomonas_aeruginosa_complete_genome	6445152..6445940	beta-lactam	AY597426
			blaPAO_1	99.67	1194/1194	Pseudomonas_aeruginosa_complete_genome	660115..661308	beta-lactam	AY083595
			blaPAO_4	99.67	1194/1194	Pseudomonas_aeruginosa_complete_genome	660115..661308	beta-lactam	AY083592
			catB7_1	99.06	639/639	Pseudomonas_aeruginosa_complete_genome	4839783..4840421	phenicol	AF036933
			crpP_1	94.95	198/198	Pseudomonas_aeruginosa_complete_genome	5212119..5212316	quinolone	HM560971
			fosA_4	99.02	408/408	Pseudomonas_aeruginosa_complete_genome	4391510..4391917	fosfomycin	ACWU01000146
Bacillus subtilis	12	0.89	not hit found
Escherichia coli	12	0.089	Ecol_mdfA***	97.41	1233/1233	Escherichia_coli_chromosome	1806344..1807576	multiple	JQ394987.1
Salmonella enterica	12	0.089	aac(6')-Iaa_1	97.94	438/438	Salmonella_enterica_chromosome	251886..252323	aminoglycoside	NC_003197
Lactobacillus fermentum	12	0.0089	not hit found
Enterococcus faecalis	12	0.00089	lsa(A)_1	99.80	1497/1497	Enterococcus_faecalis_complete_genome	982309..983805	macrolide	AY225127
Staphylococcus aureus	12	0.000089	aadD_2	100.00	762/762	Staphylococcus_aureus_plasmid1	640..1401	aminoglycoside	M19465
			blaZ_16	99.88	849/849	Staphylococcus_aureus_chromosome	1140311..1141159	beta-lactam	JBTH01000015
			tet(L)_2	100.00	1377/1377	Staphylococcus_aureus_plasmid1	1708..3084	tetracycline	M29725
	*: the AMR composition was determined using ResFinder and the reference genomes provided by the manufacturer
	**: the theoretical defined composition (in %) represents the percentage of genomic DNA from each species in the MCSI and MCSII, as communicated by the manufacturer.
	***: determined with blastn and CARD database (https://card.mcmaster.ca/)
