# Supplementary material for: Towards facilitated interpretation of shotgun metagenomics long-read sequencing data analyzed with KMA for the detection of bacterial pathogens and their antimicrobial resistance genes
Source: Front Microbiol. 2024 Apr 4;15:1336532. doi: 10.3389/fmicb.2024.1336532 (PMC11042533; doi:10.3389/fmicb.2024.1336532)
Supplement: Supplementary file 1 [file Data_Sheet_1.zip › Supplementary Files S16 and S17.xlsx]

## Sheet: S16 Coobra
Supplementary file S16: false positive results obtained for species and AMR gene identification from GMM samples
Best hit template name for FP species	Length (bp)	Depth	ID%	Confidence level
NZ_CP010309.1 Staphylococcus schleiferi strain 2317-03, complete genome	2582931	4.08	0.23	1_Low
NZ_AP014956.1 Staphylococcus capitis DNA, complete genome, strain: TW2795	2479312	0.1	0.12	1_Low
NZ_CP014335.1 Geobacillus thermoleovorans strain KCTC 3570, complete genome	3450609	0.07	0.09	1_Low
NZ_CP016790.1 Bacillus flexus strain KLBMP 4941 chromosome, complete genome	3960308	0.14	12.13	2_Low
NZ_CP013212.1 Candidatus Sulcia muelleri strain PUNC, complete genome	190657	0	0.04	1_Low
JAIHUT010000007.1 MAG: Prevotella corporis isolate B88_014 scaffold_6, whole genome shotgun sequence	92535	0.01	0.08	1_Low
Best hit template name for FP AMR	Length (bp)	Depth	ID%	Confidence level
cfr(B)_3_KR610408	1050	18.86	89.05	1_Low
tet(L)_5_X08034	1377	8.64	85.33	1_Low

## Sheet: S16 StillSpirits
Supplementary file S16: false positive results obtained for species and AMR gene identification from GMM samples
Best hit template name for FP species	Length (bp)	Depth	ID%	Confidence level
NZ_CP021487.1 Pediococcus acidilactici strain SRCM100313 chromosome, complete genome	2025575	0.04	3.93	1_Low
NZ_CP010309.1 Staphylococcus schleiferi strain 2317-03, complete genome	2582931	0.06	0.17	1_Low
NZ_AP014956.1 Staphylococcus capitis DNA, complete genome, strain: TW2795	2479312	1.96	0.27	1_Low
NZ_CP014335.1 Geobacillus thermoleovorans strain KCTC 3570, complete genome	3450609	0.04	0.1	1_Low
NZ_CP016790.1 Bacillus flexus strain KLBMP 4941 chromosome, complete genome	3960308	0.06	5.76	1_Low
NZ_CP023168.1 Bacillus paralicheniformis strain 14DA11 chromosome, complete genome	4535069	0.17	5.17	1_Low
JAIHUT010000007.1 MAG: Prevotella corporis isolate B88_014 scaffold_6, whole genome shotgun sequence	92535	0	0.06	1_Low
Best hit template name for FP AMR	Length (bp)	Depth	ID%	Confidence level
cfr(B)_2_KM359438	1050	8.97	88.67	1_Low
tet(L)_5_X08034	1377	4.79	87.51	1_Low
dfrA14_3_Z50804	474	0.85	81.22	1_Low

## Sheet: S16 Browin
Supplementary file S16: false positive results obtained for species and AMR gene identification from GMM samples
Best hit template name for FP species	Length (bp)	Depth	ID%	Confidence level
NZ_CP016404.1 Escherichia coli strain 210221272 chromosome, complete genome	4668621	0.06	5.24	1_Low
NZ_CP010309.1 Staphylococcus schleiferi strain 2317-03, complete genome	2582931	0.44	0.21	1_Low
NZ_CP009748.1 Bacillus subtilis strain ATCC 13952, complete genome	3876276	0.04	1.7	1_Low
NZ_CP016790.1 Bacillus flexus strain KLBMP 4941 chromosome, complete genome	3960308	0.07	6.33	1_Low
NZ_CP013212.1 Candidatus Sulcia muelleri strain PUNC, complete genome	190657	0	0.05	1_Low
NC_021362.1 Bacillus paralicheniformis ATCC 9945a, complete genome	4376305	0.05	2.45	1_Low
JAIHUT010000007.1 MAG: Prevotella corporis isolate B88_014 scaffold_6, whole genome shotgun sequence	92535	0.01	0.07	1_Low
Best hit template name for FP AMR	Length (bp)	Depth	ID%	Confidence level
cfr(B)_2_KM359438	1050	0.97	56.1	1_Low
fexB_1_JN201336	1410	0.02	1.56	1_Low
tet(L)_5_X08034	1377	0.33	28.25	1_Low

## Sheet: S16 Pureferm
Supplementary file S16: false positive results obtained for species and AMR gene identification from GMM samples
Best hit template name for FP species	Length (bp)	Depth	ID%	Confidence level
NZ_CP010309.1 Staphylococcus schleiferi strain 2317-03, complete genome	2582931	111.3	0.32	1_Low
NZ_CP009748.1 Bacillus subtilis strain ATCC 13952, complete genome	3876276	0.89	1.25	1_Low
NZ_AP014956.1 Staphylococcus capitis DNA, complete genome, strain: TW2795	2479312	4.43	0.27	1_Low
NZ_CP018133.1 Bacillus subtilis strain ATR2 chromosome, complete genome	4006746	0.92	2.62	1_Low
JAIHUT010000007.1 MAG: Prevotella corporis isolate B88_014 scaffold_6, whole genome shotgun sequence	92535	0.01	0.07	1_Low
CP045672.1 Bacillus subtilis strain 2014-3557 chromosome, complete genome	4240660	0.03	1.04	1_Low
Best hit template name for FP AMR	Length (bp)	Depth	ID%	Confidence level
aph(4)-Ia_1_V01499	1026	0.3	28.17	1_Low
blaTEM-115_1_AF535127	861	0.67	37.98	1_Low
blaTEM-146_1_DQ105529	861	0.3	27.64	1_Low
cfr(B)_3_KR610408	1050	0.63	37.43	1_Low
oqxB_1_EU370913	3153	0.1	9.23	1_Low
tet(C)_2_AY046276	1176	0.35	18.54	1_Low
tet(L)_5_X08034	1377	397.67	87.15	1_Low

## Sheet: S17 Mincedbeef
Supplementary file S17: KMA result interpretation of the minced beef sequencing data obtained by Nanopore metagenomics
Expected genus	Detected species	MinION	Flongle	FlongleHZ
Aeromonas	Aeromonas veronii
Citrobacter	Citrobacter freundii
	Citrobacter braakii
Comamonas	Comamonas kerstersii
Enterobacter	Enterobacter sp.
Escherichia	Escherichia coli
Hafnia	Hafnia paralvei
Kurthia	Kurthia sp.					TaxID
Lactobacillus	Lactobacillus sakei					6	5	4	3	2	1	0
Lactococcus	Lactococcus lactis
The table shows the bacterial genus that were detected in the minced beef sample by Buytaers et al. in the original study (Expected genus) (Buytaers et al. 2021). For each expected genus, the corresponding species having obtained the best hit during the KMA analysis for taxonomic identification with the farmed_db was reported with its level of confidence (TaxID) as follows: high (6-5), medium (4-…
